# Supplementary material for: Investigating genetic differentiation between brackish and fresh water collections of the arboviral vector Aedes aegypti
Source: Parasit Vectors. 2026 Jan 27;19:91. doi: 10.1186/s13071-025-07239-3 (PMC12915009; doi:10.1186/s13071-025-07239-3)
Supplement: Supplementary file 11 — Table S1. Aedes aegypti larval collection sites and habitat characteristics. The initial number of samples corresponds to the number of processed mosquitoes for each collection site, while the final number of samples indicates the number of mosquitoes retained after genotype quality control and first-degree samples removal. Table S2. Linkage disequilibrium measures in Ae. aegypti populations from FW (0 g/L) and BW8 (8 g/L) habitats. Table S3. SNPs identified as candidates for selection on the basis of Fst outlier analysis. Table S4. SNPs identified as candidates for selection on the basis of PCAdapt outlier analysis. Table S5. SNPs identified as candidates for selection on the basis of LFMM2 outlier analysis, using salt concentration as environmental variable. Table S6. Gene annotations for positively selected genomic regions detected by Fst scans. Table S7. Gene annotations for positively selected genomic regions detected by PCAdapt scan. Table S8. Gene annotations for positively selected genomic regions detected by LFMM2 scan using salt concentration as environmental variable. [file 13071_2025_7239_MOESM11_ESM.xlsx]

## Sheet: Table S1
	S1 Table: Aedes aegypti larval collection sites and habitat characteristics
	Location	GPS	Salinity (g/L salt)	Habitat type	Initial number of samples	Final number of samples
	Mankumban	9° 38' 26.7" N;	12	Ovitraps	5	2
		79° 55' 57.1"E
	Navanthurai	9° 40' 8.2" N;	8	Ovitraps	10	4
		80° 0' 26.7" E
	Gurunagar	9° 39' 13.2" N;	8 and 6	Open cement storage tank containing water pumped from well	27	8
		80° 1' 0.9"
	Ariyalai	9° 39' 58.1" N;	8 and 4	Ovitraps	19	7
		80° 2' 35.2" E
	Jaffna City centre	9° 39' 54.1" N;	0	Ovitraps	16	2
		80° 1' 14.2" E
	Nallur	9° 40' 14.8" N;	0	Ovitraps	12	2
		80° 1' 48.3" E
	Kokkuvil	9° 41' 38.9" N;	0	Discarded plastic food container and bowl containing rain water	10	2
		80° 1' 25.9" E
	Kopay	9° 42' 18.1" N;	0	Discarded plastic yogurt cup and water bottle containing rain water	5	3
		80° 3' 27.1" E
	Inuvil	9° 42' 46.2" N;	0	Discarded plastic yogurt cups containing rain water	7	0
		80° 0' 43.1" E
	Uduvil	9° 43' 56.7" N;	0	Open cement storage tank containing water pumped from well	10	4
		80° 0' 36.9" E
				Total	121	34
	The initial number of samples corresponds to the number of processed mosquitoes for each collection site, while the final number of samples indicates the number of mosquitoes retained after genotype quality control and sibling removal.

## Sheet: Table S2
				Table S2. Linkage disequilibrium measures in Ae. aegypti populations from FW (0 g/L) and BW8 (8 g/L) habitats.
				Salinity	Mean r2	Median r2	Min r2	Max r2	half Max r2	LD50 (Kb)
				0 g/L	0.318894	0.306229	0.266507	0.459889	0.229945	9,54
				8 g/L	0.367188	0.360911	0.318347	0.485042	0.242521	10,50

## Sheet: Table S3
			S3 Table. SNPs identified as candidates for selection based on Fst outlier analysis
			Chromosome	Position	SNP identity	Reference Alelle	Alternative Allele	Annotation	Gene ID	HGVS.c	HGVS.p
			NC_035107.1	176017315	AX-93222863	C	T	intergenic_region	AAEL020410-AAEL021839	n.176017315C>T	NA
			NC_035107.1	176081980	AX-93222865	A	C	intergenic_region	AAEL020410-AAEL021839	n.176081980A>C	NA
			NC_035107.1	176175165	AX-93222868	C	T	intergenic_region	AAEL020410-AAEL021839	n.176175165C>T	NA
			NC_035107.1	176297889	AX-93222872	T	A	intergenic_region	AAEL020410-AAEL021839	n.176297889T>A	NA
			NC_035107.1	176299829	AX-93222873	G	T	intergenic_region	AAEL020410-AAEL021839	n.176299829G>T	NA
			NC_035107.1	176371482	AX-93222876	G	T	intron_variant	AAEL021839	c.334-2667C>A	NA
			NC_035107.1	176590944	AX-93222901	T	C	3_prime_UTR_variant	AAEL002412	c.*667A>G	NA
			NC_035107.1	176754898	AX-93222927	C	T	intron_variant	AAEL002419	c.60+179C>T	NA
			NC_035107.1	176806001	AX-93222935	G	T	intron_variant	AAEL002419	c.1751+5602G>T	NA
			NC_035107.1	176907427	AX-93222944	C	T	synonymous_variant	AAEL002430	c.557G>A	p.Asp186Asp
			NC_035107.1	176995972	AX-93222952	T	C	intergenic_region	AAEL025237-AAEL002417	n.176995972T>C	NA
			NC_035107.1	199344419	AX-93262303	C	T	synonymous_variant	AAEL014567	c.1916C>T	p.Val639Val
			NC_035107.1	199407308	AX-93262305	C	T	intron_variant	AAEL013026	c.120+158G>A	NA
			NC_035107.1	199811714	AX-93247119	A	G	5_prime_UTR_variant	AAEL009308	c.-132T>C	NA
			NC_035107.1	199915723	AX-93247125	C	T	3_prime_UTR_variant	AAEL009311	c.*826G>A	NA
			NC_035107.1	243641651	AX-93222166	T	C	intron_variant	AAEL028092	c.133+6399T>C	NA
			NC_035107.1	243743717	AX-93222171	A	C	5_prime_UTR_variant	AAEL027326	c.-2T>G	NA
			NC_035107.1	243743717	AX-93222171	A	C	upstream_gene_variant	AAEL002145	c.-740A>C	NA
			NC_035107.1	243743717	AX-93222171	A	C	upstream_gene_variant	AAEL002145	c.-4644A>C	NA
			NC_035107.1	243768931	AX-93222172	A	G	splice_region_variant&intron_variant	AAEL002145	c.1297+3A>G	NA
			NC_035107.1	243768931	AX-93222172	A	G	upstream_gene_variant	AAEL023727	n.-1824T>C	NA
			NC_035107.1	243768931	AX-93222172	A	G	upstream_gene_variant	AAEL020988	n.-882T>C	NA
			NC_035107.1	243768931	AX-93222172	A	G	upstream_gene_variant	AAEL002173	c.-1831A>G	NA
			NC_035107.1	243793308	AX-93222177	G	A	downstream_gene_variant	AAEL002142	c.*3487C>T	NA
			NC_035107.1	243793308	AX-93222177	G	A	intergenic_region	AAEL002173-AAEL002142	n.243793308G>A	NA
			NC_035108.1	47294772	AX-93219477	C	G	intron_variant	AAEL001437	c.81-102598C>G	NA
			NC_035108.1	47294772	AX-93219477	C	G	intron_variant	AAEL001437	c.-35+10421C>G	NA
			NC_035108.1	47342905	AX-93219474	C	T	intron_variant	AAEL001437	c.81-54465C>T	NA
			NC_035108.1	47342905	AX-93219474	C	T	intron_variant	AAEL001437	c.-34-54465C>T	NA
			NC_035108.1	47705810	AX-93219458	T	G	missense_variant	AAEL001438	c.2815A>C	p.Lys939Gln
			NC_035108.1	47708108	AX-93219454	T	G	missense_variant	AAEL001438	c.517A>C	p.Thr173Pro
			NC_035108.1	47774269	AX-93219450	A	G	intron_variant	AAEL001394	c.178-604A>G	NA
			NC_035108.1	47877809	AX-93219440	A	G	intergenic_region	AAEL001399-AAEL023787	n.47877809A>G	NA
			NC_035108.1	72140016	AX-93231443	C	T	synonymous_variant	AAEL004913	c.57G>A	p.Leu19Leu
			NC_035108.1	72164857	AX-93231441	T	A	intron_variant	AAEL004913	c.-37-24748A>T	NA
			NC_035108.1	72164857	AX-93231441	T	A	intron_variant	AAEL004913	c.-40-24745A>T	NA
			NC_035108.1	72409984	AX-93231426	G	A	3_prime_UTR_variant	AAEL004902	c.*1106G>A	NA
			NC_035108.1	105049106	AX-93263197	T	C	3_prime_UTR_variant	AAEL015107	c.*162T>C	NA
			NC_035108.1	105049106	AX-93263197	T	C	upstream_gene_variant	AAEL022897	c.-1516A>G	NA
			NC_035108.1	105049106	AX-93263197	T	C	upstream_gene_variant	AAEL022897	c.-2816A>G	NA
			NC_035108.1	105578311	AX-93257655	A	G	synonymous_variant	AAEL026591	c.882A>G	p.Leu294Leu
			NC_035108.1	105578311	AX-93257655	A	G	upstream_gene_variant	AAEL012830	c.-3504A>G	NA
			NC_035108.1	105578311	AX-93257655	A	G	upstream_gene_variant	AAEL012830	c.-3501A>G	NA
			NC_035108.1	105944219	AX-93254494	G	T	intergenic_region	AAEL011702-AAEL011710	n.105944219G>T	NA
			NC_035108.1	128278006	AX-93238967	C	T	intron_variant	AAEL018131	c.306-57G>A	NA
			NC_035108.1	128339684	AX-93238969	A	G	intron_variant	AAEL018131	c.305+2896T>C	NA
			NC_035108.1	128525700	AX-93263057	G	A	upstream_gene_variant	AAEL026606	n.-1549G>A	NA
			NC_035108.1	128525700	AX-93263057	G	A	downstream_gene_variant	AAEL014999	c.*2562C>T	NA
			NC_035108.1	128525700	AX-93263057	G	A	intergenic_region	AAEL022120-AAEL026606	n.128525700G>A	NA
			NC_035108.1	128634862	AX-93238986	A	T	intron_variant	AAEL014999	c.328-28639T>A	NA
			NC_035108.1	128634862	AX-93238986	A	T	intron_variant	AAEL014999	c.-174-28639T>A	NA
			NC_035108.1	128634862	AX-93238986	A	T	intron_variant	AAEL014999	c.151-67183T>A	NA
			NC_035108.1	128634862	AX-93238986	A	T	intron_variant	AAEL014999	c.151-28639T>A	NA
			NC_035108.1	128634862	AX-93238986	A	T	intron_variant	AAEL014999	c.283-28639T>A	NA
			NC_035108.1	128634862	AX-93238986	A	T	intron_variant	AAEL014999	c.328-67183T>A	NA
			NC_035108.1	267102964	AX-93239143	T	A	synonymous_variant	AAEL007126	c.42A>T	p.Thr14Thr
			NC_035108.1	267677597	AX-93239126	C	G	intergenic_region	AAEL007129-AAEL009266	n.267677597C>G	NA
			NC_035108.1	267696125	AX-93239125	T	A	intergenic_region	AAEL007129-AAEL009266	n.267696125T>A	NA
			NC_035108.1	281535933	AX-93231670	C	A	downstream_gene_variant	AAEL004982	c.*356G>T	NA
			NC_035108.1	281535933	AX-93231670	C	A	intergenic_region	AAEL004975-AAEL004982	n.281535933C>A	NA
			NC_035108.1	281854148	AX-93231690	G	A	upstream_gene_variant	AAEL004989	c.-1455C>T	NA
			NC_035108.1	281854148	AX-93231690	G	A	upstream_gene_variant	AAEL022267	n.-87G>A	NA
			NC_035108.1	281854148	AX-93231690	G	A	upstream_gene_variant	AAEL004973	c.-3561G>A	NA
			NC_035108.1	281854148	AX-93231690	G	A	intergenic_region	AAEL004989-AAEL022267	n.281854148G>A	NA
			NC_035108.1	281895678	AX-93231693	A	G	synonymous_variant	AAEL004984	c.1410A>G	p.Leu470Leu
			NC_035108.1	421076044	AX-93239189	G	T	intergenic_region	AAEL028228-AAEL019762	n.421076044G>T	NA
			NC_035108.1	421554393	AX-93239589	G	A	downstream_gene_variant	AAEL007230	c.*1691G>A	NA
			NC_035108.1	421554393	AX-93239589	G	A	intron_variant	AAEL018136	c.321+22C>T	NA
			NC_035108.1	421575259	AX-93239585	A	C	intron_variant	AAEL018136	c.80-14620T>G	NA
			NC_035108.1	429061536	AX-93222237	A	G	5_prime_UTR_variant	AAEL002239	c.-77T>C	NA
			NC_035108.1	429061536	AX-93222237	A	G	upstream_gene_variant	AAEL002243	c.-4266T>C	NA
			NC_035108.1	429061536	AX-93222237	A	G	upstream_gene_variant	AAEL022045	c.-474A>G	NA
			NC_035108.1	429061536	AX-93222237	A	G	upstream_gene_variant	AAEL025678	c.-4343A>G	NA
			NC_035108.1	429061536	AX-93222237	A	G	downstream_gene_variant	AAEL002223	c.*3258T>C	NA
			NC_035108.1	429280139	AX-93222250	A	G	synonymous_variant	AAEL029069	c.2607T>C	p.His869His
			NC_035108.1	429537817	AX-93222257	C	T	synonymous_variant	AAEL002234	c.1165C>T	p.Leu389Leu
			NC_035108.1	429575892	AX-93222261	C	G	missense_variant	AAEL002235	c.2505G>C	p.Glu835Asp
			NC_035108.1	429575892	AX-93222261	C	G	missense_variant	AAEL002235	c.2160G>C	p.Glu720Asp
			NC_035109.1	344048668	AX-93252863	G	A	intergenic_region	AAEL003853-AAEL023363	n.344048668G>A	NA
			NC_035109.1	344268438	AX-93257400	C	T	upstream_gene_variant	AAEL023363	n.-368C>T	NA
			NC_035109.1	344268438	AX-93257400	C	T	intergenic_region	AAEL003853-AAEL023363	n.344268438C>T	NA
			NC_035109.1	344644942	AX-93257384	T	C	intergenic_region	AAEL025771-AAEL022142	n.344644942T>C	NA
			NC_035109.1	344953886	AX-93247632	C	T	synonymous_variant	AAEL009497	c.267G>A	p.Leu89Leu
			NC_035109.1	344953886	AX-93247632	C	T	upstream_gene_variant	AAEL009499	c.-2251G>A	NA
			NC_035109.1	344953886	AX-93247632	C	T	upstream_gene_variant	AAEL009499	c.-2215G>A	NA
			NC_035109.1	344953886	AX-93247632	C	T	downstream_gene_variant	AAEL009501	c.*788C>T	NA

## Sheet: Table S4
		S4 Table. SNPs identified as candidates for selection based on PCAdapt outlier analysis
		Chromosome	Position	SNP identity	Reference Alelle	Alternative Allele	Annotation	Gene ID	HGVS.c	HGVS.p
		NC_035107.1	42793493	AX-93241055	T	C	intron_variant	AAEL019521	c.2232+80280A>G	NA
		NC_035107.1	42793493	AX-93241055	T	C	intron_variant	AAEL026297	c.-219-34769T>C	NA
		NC_035107.1	42793493	AX-93241055	T	C	intron_variant	AAEL019521	n.3245+80280A>G	NA
		NC_035107.1	42793493	AX-93241055	T	C	intron_variant	AAEL026297	c.-220+15230T>C	NA
		NC_035107.1	176017315	AX-93222863	C	T	intergenic_region	AAEL020410-AAEL021839	n.176017315C>T	NA
		NC_035108.1	3900061	AX-93246215	G	A	downstream_gene_variant	AAEL009088	c.*2190G>A	NA
		NC_035108.1	3900061	AX-93246215	G	A	downstream_gene_variant	AAEL009088	n.*29G>A	NA
		NC_035108.1	3900061	AX-93246215	G	A	intergenic_region	AAEL009088-AAEL009077	n.3900061G>A	NA
		NC_035108.1	40371916	AX-93220772	C	G	intergenic_region	AAEL001737-AAEL026485	n.40371916C>G	NA
		NC_035109.1	17585178	AX-93240993	T	A	intron_variant	AAEL019970	c.120+106271T>A	NA

## Sheet: Table S5
	S5 Table. SNPs identified as candidates for selection based on LFMM2 outlier analysis, unsig salt concentration as environmental variable
	Chromosome	Position	SNP identity	Reference Alelle	Alternative Allele	Annotation	Gene ID	HGVS.c	HGVS.p
	NC_035107.1	42793493	AX-93241055	T	C	intron_variant	AAEL019521	c.2232+80280A>G	NA
	NC_035107.1	42793493	AX-93241055	T	C	intron_variant	AAEL026297	c.-219-34769T>C	NA
	NC_035107.1	42793493	AX-93241055	T	C	intron_variant	AAEL019521	n.3245+80280A>G	NA
	NC_035107.1	42793493	AX-93241055	T	C	intron_variant	AAEL026297	c.-220+15230T>C	NA
	NC_035107.1	102717221	AX-93256597	G	A	intron_variant	AAEL012404	c.108+9602C>T	NA
	NC_035107.1	179452398	AX-93237346	T	C	intergenic_region	AAEL022871-AAEL006593	n.179452398T>C	NA
	NC_035107.1	199407308	AX-93262305	C	T	intron_variant	AAEL013026	c.120+158G>A	NA
	NC_035107.1	260129079	AX-93240184	C	T	intron_variant	AAEL020340	c.145+109517C>T	NA
	NC_035107.1	278456063	AX-93250700	G	A	5_prime_UTR_variant	AAEL010483	c.-245C>T	NA
	NC_035107.1	278456063	AX-93250700	G	A	intron_variant	AAEL010483	c.311-261C>T	NA
	NC_035107.1	278456063	AX-93250700	G	A	intron_variant	AAEL010483	c.200-261C>T	NA
	NC_035108.1	12139752	AX-93240300	C	G	intergenic_region	AAEL020289-AAEL007407	n.12139752C>G	NA
	NC_035108.1	28825649	AX-93254982	T	C	missense_variant	AAEL011868	c.1134A>G	p.Ile378Met
	NC_035108.1	28826828	AX-93254984	A	G	missense_variant	AAEL011868	c.17T>C	p.Leu6Pro
	NC_035108.1	47342905	AX-93219474	C	T	intron_variant	AAEL001437	c.81-54465C>T	NA
	NC_035108.1	47342905	AX-93219474	C	T	intron_variant	AAEL001437	c.-34-54465C>T	NA
	NC_035108.1	82875665	AX-93256977	T	C	intron_variant	AAEL013565	c.210+77368T>C	NA
	NC_035108.1	172438841	AX-93254159	G	A	3_prime_UTR_variant	AAEL011621	c.*161G>A	NA
	NC_035108.1	172438841	AX-93254159	G	A	3_prime_UTR_variant	AAEL011612	c.*708C>T	NA
	NC_035108.1	233266253	AX-93240163	C	T	synonymous_variant	AAEL007382	c.285G>A	p.Val95Val
	NC_035108.1	233266253	AX-93240163	C	T	non_coding_transcript_exon_variant	AAEL007382	n.774G>A	NA
	NC_035108.1	258262713	AX-93233087	A	G	downstream_gene_variant	AAEL005383	c.*3228A>G	NA
	NC_035108.1	258262713	AX-93233087	A	G	intergenic_region	AAEL005383-AAEL005379	n.258262713A>G	NA
	NC_035108.1	263108640	AX-93219804	G	C	intron_variant	AAEL001476	c.-519+15878G>C	NA
	NC_035108.1	263108640	AX-93219804	G	C	intron_variant	AAEL001476	c.-43+64236G>C	NA
	NC_035108.1	267102964	AX-93239143	T	A	synonymous_variant	AAEL007126	c.42A>T	p.Thr14Thr
	NC_035108.1	289865326	AX-93231060	T	C	downstream_gene_variant	AAEL004777	c.*5034T>C	NA
	NC_035108.1	289865326	AX-93231060	T	C	intergenic_region	AAEL004777-AAEL020574	n.289865326T>C	NA
	NC_035108.1	340275643	AX-93238325	G	A	intergenic_region	AAEL006909-AAEL024105	n.340275643G>A	NA
	NC_035108.1	361719357	AX-93251392	G	C	downstream_gene_variant	AAEL010745	c.*6974C>G	NA
	NC_035108.1	361719357	AX-93251392	G	C	intergenic_region	AAEL020357-AAEL010745	n.361719357G>C	NA
	NC_035108.1	369823020	AX-93232964	T	A	intron_variant	AAEL019833	c.2330+80T>A	NA
	NC_035108.1	369823020	AX-93232964	T	A	intron_variant	AAEL019833	c.1659-279T>A	NA
	NC_035108.1	369823020	AX-93232964	T	A	intron_variant	AAEL019833	c.2246+80T>A	NA
	NC_035108.1	369823020	AX-93232964	T	A	intron_variant	AAEL019833	c.1994+80T>A	NA
	NC_035108.1	369823020	AX-93232964	T	A	intron_variant	AAEL019833	c.1911-1896T>A	NA
	NC_035108.1	369823020	AX-93232964	T	A	intron_variant	AAEL019833	c.1995-1896T>A	NA
	NC_035108.1	369823020	AX-93232964	T	A	intron_variant	AAEL019833	c.2162+80T>A	NA
	NC_035108.1	369823020	AX-93232964	T	A	intron_variant	AAEL019833	c.1743-1247T>A	NA
	NC_035108.1	369823020	AX-93232964	T	A	intron_variant	AAEL019833	c.2247-279T>A	NA
	NC_035108.1	369823020	AX-93232964	T	A	intron_variant	AAEL019833	c.1995-707T>A	NA
	NC_035108.1	369823020	AX-93232964	T	A	intron_variant	AAEL019833	c.2163-279T>A	NA
	NC_035108.1	369823020	AX-93232964	T	A	intron_variant	AAEL019833	c.2246+810T>A	NA
	NC_035108.1	369823020	AX-93232964	T	A	intron_variant	AAEL019833	c.2078+80T>A	NA
	NC_035108.1	369823020	AX-93232964	T	A	intron_variant	AAEL019833	c.1910+80T>A	NA
	NC_035108.1	369823020	AX-93232964	T	A	intron_variant	AAEL019833	c.1743-1896T>A	NA
	NC_035108.1	369823020	AX-93232964	T	A	intron_variant	AAEL019833	c.2324+80T>A	NA
	NC_035108.1	369823020	AX-93232964	T	A	intron_variant	AAEL019833	c.1995-279T>A	NA
	NC_035108.1	369823020	AX-93232964	T	A	intron_variant	AAEL019833	c.1827-707T>A	NA
	NC_035108.1	369823020	AX-93232964	T	A	intron_variant	AAEL019833	c.1577+80T>A	NA
	NC_035108.1	369825013	AX-93232960	C	T	intron_variant	AAEL019833	c.2666+14C>T	NA
	NC_035108.1	369825013	AX-93232960	C	T	intron_variant	AAEL019833	c.1994+14C>T	NA
	NC_035108.1	369825013	AX-93232960	C	T	intron_variant	AAEL019833	c.2582+14C>T	NA
	NC_035108.1	369825013	AX-93232960	C	T	intron_variant	AAEL019833	c.2330+14C>T	NA
	NC_035108.1	369825013	AX-93232960	C	T	intron_variant	AAEL019833	c.2078+14C>T	NA
	NC_035108.1	369825013	AX-93232960	C	T	intron_variant	AAEL019833	c.2498+14C>T	NA
	NC_035108.1	369825013	AX-93232960	C	T	intron_variant	AAEL019833	c.1910+14C>T	NA
	NC_035108.1	369825013	AX-93232960	C	T	intron_variant	AAEL019833	c.2246+14C>T	NA
	NC_035108.1	369825013	AX-93232960	C	T	intron_variant	AAEL019833	c.2414+14C>T	NA
	NC_035108.1	369825013	AX-93232960	C	T	intron_variant	AAEL019833	c.1826+14C>T	NA
	NC_035108.1	369825013	AX-93232960	C	T	intron_variant	AAEL019833	c.2660+14C>T	NA
	NC_035108.1	369825013	AX-93232960	C	T	intron_variant	AAEL019833	c.1913+14C>T	NA
	NC_035108.1	394757283	AX-93244278	A	G	intergenic_region	AAEL027571-AAEL008501	n.394757283A>G	NA
	NC_035108.1	404694758	AX-93247179	T	C	synonymous_variant	AAEL026269	c.1482T>C	p.Tyr494Tyr
	NC_035108.1	413340118	AX-93218516	G	A	synonymous_variant	AAEL001206	c.651C>T	p.Tyr217Tyr
	NC_035108.1	413340118	AX-93218516	G	A	synonymous_variant	AAEL001206	c.471C>T	p.Tyr157Tyr
	NC_035108.1	413340118	AX-93218516	G	A	synonymous_variant	AAEL001206	c.537C>T	p.Tyr179Tyr
	NC_035108.1	413340118	AX-93218516	G	A	synonymous_variant	AAEL001206	c.507C>T	p.Tyr169Tyr
	NC_035108.1	413340118	AX-93218516	G	A	upstream_gene_variant	AAEL001195	c.-373G>A	NA
	NC_035108.1	421554393	AX-93239589	G	A	downstream_gene_variant	AAEL007230	c.*1691G>A	NA
	NC_035108.1	421554393	AX-93239589	G	A	intron_variant	AAEL018136	c.321+22C>T	NA
	NC_035108.1	429575892	AX-93222261	C	G	missense_variant	AAEL002235	c.2505G>C	p.Glu835Asp
	NC_035108.1	429575892	AX-93222261	C	G	missense_variant	AAEL002235	c.2160G>C	p.Glu720Asp
	NC_035108.1	462830127	AX-93237384	G	T	intron_variant	AAEL006610	c.2845-12721G>T	NA
	NC_035108.1	462830127	AX-93237384	G	T	intron_variant	AAEL006602	c.-151+288C>A	NA
	NC_035109.1	157502603	AX-93250019	A	T	intron_variant	AAEL010219	c.-118+14157A>T	NA
	NC_035109.1	247513913	AX-93230666	A	C	synonymous_variant	AAEL004663	c.68A>C	p.Thr23Thr

## Sheet: Table_S6
	S6 Table. Gene annotations for positively selected genomic regions detected by Fst scans
	Chromosome	Start	End	Gene Name	GFF_Description	Type	GO_term	GO_Ontology	GO_Validation	GO_Definition	GO_Description	ENTREZ_ID	ENTREZ_Characterization	KEGG_Code	KEGG_Pathway
	NC_035107.1	175958179	175958913	AAEL020410	unspecified product	lnc_RNA	NA	NA	NA	NA	NA	NA	NA	NA	NA				AAEL021730
	NC_035107.1	176346888	176474582	AAEL021839	unspecified product	protein_coding_gene	GO:0008592	P	IEA	regulation of Toll signaling pathway	Any process that modulates the frequency, rate or extent of the Tl signaling pathway.	NA	NA	NA	NA				AAEL026288
	NC_035107.1	176346888	176474582	AAEL021839	unspecified product	protein_coding_gene	GO:0000209	P	IEA	protein polyubiquitination	Addition of multiple ubiquitin groups to a protein, forming a ubiquitin chain.	NA	NA	NA	NA				AAEL002229
	NC_035107.1	176346888	176474582	AAEL021839	unspecified product	protein_coding_gene	GO:0061630	F	IEA	ubiquitin protein ligase activity	Catalysis of the transfer of ubiquitin to a substrate protein via the reaction X-ubiquitin + S = X + S-ubiquitin, where X is either an E2 or E3 enzyme, the X-ubiquitin linkage is a thioester bond, and the S-ubiquitin linkage is an amide bond: an isopeptide bond between the C-terminal glycine of ubiquitin and the epsilon-amino group of lysine residues in the substrate or, in the linear extension o…	NA	NA	NA	NA				AAEL002243
	NC_035107.1	176481639	176578552	AAEL002427	transcription factor IIIB 90 kDa subunit (TFIIIB90)	protein_coding_gene	GO:0017025	F	IEA	TBP-class protein binding	Binding to a member of the class of TATA-binding proteins (TBP), including any of the TBP-related factors (TRFs).	5574582	Brf RNA polymerase III subunit	NA	NA				AAEL002239
	NC_035107.1	176481639	176578552	AAEL002427	transcription factor IIIB 90 kDa subunit (TFIIIB90)	protein_coding_gene	GO:0070897	P	IEA	transcription preinitiation complex assembly	The formation of a large multiprotein-DNA complex that self-assembles on gene promoter through the sequential recruitment of the general initiation factors that compose the preinitiation complex (PIC). The PIC engages the RNA polymerase on its DNA template strand and sparks polymerization of the first few RNA nucleotides.	5574582	Brf RNA polymerase III subunit	NA	NA				AAEL022045
	NC_035107.1	176481639	176578552	AAEL002427	transcription factor IIIB 90 kDa subunit (TFIIIB90)	protein_coding_gene	GO:0006355	P	IEA	regulation of DNA-templated transcription	Any process that modulates the frequency, rate or extent of cellular DNA-templated transcription.	5574582	Brf RNA polymerase III subunit	NA	NA				AAEL002223
	NC_035107.1	176481639	176578552	AAEL002427	transcription factor IIIB 90 kDa subunit (TFIIIB90)	protein_coding_gene	GO:0046872	F	IEA	metal ion binding	Binding to a metal ion.	5574582	Brf RNA polymerase III subunit	NA	NA				AAEL025678
	NC_035107.1	176513782	176557869	AAEL002428	BTB domain-containing protein	protein_coding_gene	NA	NA	NA	NA	NA	5574583	BTB/POZ domain-containing protein 6-B	NA	NA				AAEL002191
	NC_035107.1	176590436	176642232	AAEL002412	monocarboxylate transporter	protein_coding_gene	GO:0055085	P	IEA	transmembrane transport	The process in which a solute is transported across a lipid bilayer, from one side of a membrane to the other.	5574607	monocarboxylate transporter 12	NA	NA				AAEL020818
	NC_035107.1	176590436	176642232	AAEL002412	monocarboxylate transporter	protein_coding_gene	GO:0016020	C	IEA	membrane	A lipid bilayer along with all the proteins and protein complexes embedded in it and attached to it.	5574607	monocarboxylate transporter 12	NA	NA				AAEL002233
	NC_035107.1	176655337	176655544	AAEL027805	unspecified product	lnc_RNA	NA	NA	NA	NA	NA	NA	NA	NA	NA				AAEL029006
	NC_035107.1	176658860	176701652	AAEL002423	unspecified product	protein_coding_gene	GO:0046983	F	IEA	protein dimerization activity	The formation of a protein dimer, a macromolecular structure consists of two noncovalently associated identical or nonidentical subunits.	5574585	heart- and neural crest derivatives-expressed protein	NA	NA				AAEL002189
	NC_035107.1	176689841	176689913	AAEL016192	unspecified product	tRNA	NA	NA	NA	NA	NA	NA	NA	NA	NA				AAEL002241
	NC_035107.1	176690414	176690485	AAEL028752	unspecified product	tRNA	NA	NA	NA	NA	NA	NA	NA	NA	NA				AAEL002187
	NC_035107.1	176714033	176714105	AAEL018823	unspecified product	tRNA	NA	NA	NA	NA	NA	NA	NA	NA	NA				AAEL002245
	NC_035107.1	176714720	176714791	AAEL016195	unspecified product	tRNA	NA	NA	NA	NA	NA	NA	NA	NA	NA				AAEL002208
	NC_035107.1	176718536	176726727	AAEL002416	short-chain dehydrogenase	protein_coding_gene	NA	NA	NA	NA	NA	5574590	Hydroxysteroid dehydrogenase like 2	NA	NA				AAEL002202
	NC_035107.1	176736503	176746729	AAEL002432	unspecified product	protein_coding_gene	GO:0016020	C	IEA	membrane	A lipid bilayer along with all the proteins and protein complexes embedded in it and attached to it.	5574589	endoplasmic reticulum metallopeptidase 1	NA	NA				AAEL002246
	NC_035107.1	176754660	176814208	AAEL002419	sarcolemmal associated protein-2%2C putative	protein_coding_gene	GO:0046872	F	IEA	metal ion binding	Binding to a metal ion.	5574602	protein RUFY3	aag04144	Endocytosis				AAEL002231
	NC_035107.1	176764329	176784118	AAEL027185	unspecified product	protein_coding_gene	NA	NA	NA	NA	NA	NA	NA	NA	NA				AAEL019554
	NC_035107.1	176815550	176841558	AAEL002411	unspecified product	protein_coding_gene	GO:0038023	F	IEA	signaling receptor activity	Receiving a signal and transmitting it in the cell to initiate a change in cell activity. A signal is a physical entity or change in state that is used to transfer information in order to trigger a response.	5574592	ATPase H(+)-transporting accessory protein 2	NA	NA				AAEL027299
	NC_035107.1	176815550	176841558	AAEL002411	unspecified product	protein_coding_gene	GO:0016020	C	IEA	membrane	A lipid bilayer along with all the proteins and protein complexes embedded in it and attached to it.	5574592	ATPase H(+)-transporting accessory protein 2	NA	NA				AAEL024550
	NC_035107.1	176849616	176899333	AAEL002415	pinch	protein_coding_gene	GO:0046872	F	IEA	metal ion binding	Binding to a metal ion.	5574603	LIM and senescent cell antigen-like-containing domain protein 1	NA	NA				AAEL024023
	NC_035107.1	176906462	176917359	AAEL002430	n-acetylglucosamine-6-phosphate deacetylase	protein_coding_gene	GO:0005975	P	IEA	carbohydrate metabolic process	The chemical reactions and pathways involving carbohydrates, any of a group of organic compounds based of the general formula Cx(H2O)y.	5574606	N-acetylglucosamine-6-phosphate deacetylase	aag00520	Amino_sugar_and_nucleotide_sugar_metabolism				AAEL027491
	NC_035107.1	176906462	176917359	AAEL002430	n-acetylglucosamine-6-phosphate deacetylase	protein_coding_gene	GO:0046872	F	IEA	metal ion binding	Binding to a metal ion.	5574606	N-acetylglucosamine-6-phosphate deacetylase	aag00520	Amino_sugar_and_nucleotide_sugar_metabolism				AAEL002228
	NC_035107.1	176906462	176917359	AAEL002430	n-acetylglucosamine-6-phosphate deacetylase	protein_coding_gene	GO:0008448	F	IEA	N-acetylglucosamine-6-phosphate deacetylase activity	Catalysis of the reaction: N-acetyl-D-glucosamine 6-phosphate + H2O = D-glucosamine 6-phosphate + acetate.	5574606	N-acetylglucosamine-6-phosphate deacetylase	aag00520	Amino_sugar_and_nucleotide_sugar_metabolism				AAEL022506
	NC_035107.1	176906462	176917359	AAEL002430	n-acetylglucosamine-6-phosphate deacetylase	protein_coding_gene	GO:0006044	P	IEA	N-acetylglucosamine metabolic process	The chemical reactions and pathways involving N-acetylglucosamine. The D isomer is a common structural unit of glycoproteins in plants, bacteria and animals; it is often the terminal sugar of an oligosaccharide group of a glycoprotein.	5574606	N-acetylglucosamine-6-phosphate deacetylase	aag00520	Amino_sugar_and_nucleotide_sugar_metabolism				AAEL029069
	NC_035107.1	176906462	176917359	AAEL002430	n-acetylglucosamine-6-phosphate deacetylase	protein_coding_gene	GO:0016810	F	IEA	hydrolase activity, acting on carbon-nitrogen (but not peptide) bonds	Catalysis of the hydrolysis of any carbon-nitrogen bond, C-N, with the exception of peptide bonds.	5574606	N-acetylglucosamine-6-phosphate deacetylase	aag00520	Amino_sugar_and_nucleotide_sugar_metabolism				AAEL002237
	NC_035107.1	176906462	176917359	AAEL002430	n-acetylglucosamine-6-phosphate deacetylase	protein_coding_gene	GO:0016787	F	IEA	hydrolase activity	Catalysis of the hydrolysis of various bonds, e.g. C-O, C-N, C-C, phosphoric anhydride bonds, etc.	5574606	N-acetylglucosamine-6-phosphate deacetylase	aag00520	Amino_sugar_and_nucleotide_sugar_metabolism				AAEL023112
	NC_035107.1	176906462	176917359	AAEL002430	n-acetylglucosamine-6-phosphate deacetylase	protein_coding_gene	GO:0047419	F	IEA	N-acetylgalactosamine-6-phosphate deacetylase activity	Catalysis of the reaction: H2O + N-acetyl-D-galactosamine 6-phosphate = acetate + D-galactosamine 6-phosphate.	5574606	N-acetylglucosamine-6-phosphate deacetylase	aag00520	Amino_sugar_and_nucleotide_sugar_metabolism				AAEL002195
	NC_035107.1	176906462	176917359	AAEL002430	n-acetylglucosamine-6-phosphate deacetylase	protein_coding_gene	GO:0005975	P	IEA	carbohydrate metabolic process	The chemical reactions and pathways involving carbohydrates, any of a group of organic compounds based of the general formula Cx(H2O)y.	5574606	N-acetylglucosamine-6-phosphate deacetylase	aag01100	Metabolic_pathways				AAEL002234
	NC_035107.1	176906462	176917359	AAEL002430	n-acetylglucosamine-6-phosphate deacetylase	protein_coding_gene	GO:0046872	F	IEA	metal ion binding	Binding to a metal ion.	5574606	N-acetylglucosamine-6-phosphate deacetylase	aag01100	Metabolic_pathways				AAEL002186
	NC_035107.1	176906462	176917359	AAEL002430	n-acetylglucosamine-6-phosphate deacetylase	protein_coding_gene	GO:0008448	F	IEA	N-acetylglucosamine-6-phosphate deacetylase activity	Catalysis of the reaction: N-acetyl-D-glucosamine 6-phosphate + H2O = D-glucosamine 6-phosphate + acetate.	5574606	N-acetylglucosamine-6-phosphate deacetylase	aag01100	Metabolic_pathways				AAEL002235
	NC_035107.1	176906462	176917359	AAEL002430	n-acetylglucosamine-6-phosphate deacetylase	protein_coding_gene	GO:0006044	P	IEA	N-acetylglucosamine metabolic process	The chemical reactions and pathways involving N-acetylglucosamine. The D isomer is a common structural unit of glycoproteins in plants, bacteria and animals; it is often the terminal sugar of an oligosaccharide group of a glycoprotein.	5574606	N-acetylglucosamine-6-phosphate deacetylase	aag01100	Metabolic_pathways				AAEL002221
	NC_035107.1	176906462	176917359	AAEL002430	n-acetylglucosamine-6-phosphate deacetylase	protein_coding_gene	GO:0016810	F	IEA	hydrolase activity, acting on carbon-nitrogen (but not peptide) bonds	Catalysis of the hydrolysis of any carbon-nitrogen bond, C-N, with the exception of peptide bonds.	5574606	N-acetylglucosamine-6-phosphate deacetylase	aag01100	Metabolic_pathways				AAEL002198
	NC_035107.1	176906462	176917359	AAEL002430	n-acetylglucosamine-6-phosphate deacetylase	protein_coding_gene	GO:0016787	F	IEA	hydrolase activity	Catalysis of the hydrolysis of various bonds, e.g. C-O, C-N, C-C, phosphoric anhydride bonds, etc.	5574606	N-acetylglucosamine-6-phosphate deacetylase	aag01100	Metabolic_pathways				AAEL019753
	NC_035107.1	176906462	176917359	AAEL002430	n-acetylglucosamine-6-phosphate deacetylase	protein_coding_gene	GO:0047419	F	IEA	N-acetylgalactosamine-6-phosphate deacetylase activity	Catalysis of the reaction: H2O + N-acetyl-D-galactosamine 6-phosphate = acetate + D-galactosamine 6-phosphate.	5574606	N-acetylglucosamine-6-phosphate deacetylase	aag01100	Metabolic_pathways				AAEL002232
	NC_035107.1	176944777	176946437	AAEL025237	unspecified product	protein_coding_gene	GO:0000178	C	IEA	exosome (RNase complex)	A ribonuclease complex that has 3-prime to 5-prime exoribonuclease activity and possibly endoribonuclease activity, producing 5-prime-phosphomonoesters. Participates in a multitude of cellular RNA processing and degradation events preventing nuclear export and/or translation of aberrant RNAs. Restricted to processing linear and circular single-stranded RNAs (ssRNA) only. RNAs with complex seconda…	NA	NA	NA	NA				AAEL019793
	NC_035107.1	176944777	176946437	AAEL025237	unspecified product	protein_coding_gene	GO:0006396	P	IEA	RNA processing	Any process involved in the conversion of one or more primary RNA transcripts into one or more mature RNA molecules.	NA	NA	NA	NA				AAEL018785
	NC_035107.1	177017528	177042794	AAEL002417	troponin t%2C invertebrate	protein_coding_gene	GO:0005861	C	IEA	troponin complex	A complex of accessory proteins (typically troponin T, troponin I and troponin C) found associated with actin in muscle thin filaments; involved in calcium regulation of muscle contraction.	NA	NA	NA	NA				AAEL002182
	NC_035107.1	177017528	177042794	AAEL002417	troponin t%2C invertebrate	protein_coding_gene	GO:0006937	P	IEA	regulation of muscle contraction	Any process that modulates the frequency, rate or extent of muscle contraction.	NA	NA	NA	NA				AAEL025385
	NC_035107.1	199026270	199083866	AAEL007514	Oviductin	protein_coding_gene	GO:0004252	F	IEA	serine-type endopeptidase activity	Catalysis of the hydrolysis of internal, alpha-peptide bonds in a polypeptide chain by a catalytic mechanism that involves a catalytic triad consisting of a serine nucleophile that is activated by a proton relay involving an acidic residue (e.g. aspartate or glutamate) and a basic residue (usually histidine).	5569263	serine proteinase stubble	NA	NA				AAEL022675
	NC_035107.1	199026270	199083866	AAEL007514	Oviductin	protein_coding_gene	GO:0008233	F	IEA	peptidase activity	Catalysis of the hydrolysis of a peptide bond. A peptide bond is a covalent bond formed when the carbon atom from the carboxyl group of one amino acid shares electrons with the nitrogen atom from the amino group of a second amino acid.	5569263	serine proteinase stubble	NA	NA
	NC_035107.1	199026270	199083866	AAEL007514	Oviductin	protein_coding_gene	GO:0006508	P	IEA	proteolysis	The hydrolysis of proteins into smaller polypeptides and/or amino acids by cleavage of their peptide bonds.	5569263	serine proteinase stubble	NA	NA
	NC_035107.1	199026270	199083866	AAEL007514	Oviductin	protein_coding_gene	GO:0008236	F	IEA	serine-type peptidase activity	Catalysis of the hydrolysis of peptide bonds in a polypeptide chain by a catalytic mechanism that involves a catalytic triad consisting of a serine nucleophile that is activated by a proton relay involving an acidic residue (e.g. aspartate or glutamate) and a basic residue (usually histidine).	5569263	serine proteinase stubble	NA	NA
	NC_035107.1	199026270	199083866	AAEL007514	Oviductin	protein_coding_gene	GO:0016787	F	IEA	hydrolase activity	Catalysis of the hydrolysis of various bonds, e.g. C-O, C-N, C-C, phosphoric anhydride bonds, etc.	5569263	serine proteinase stubble	NA	NA
	NC_035107.1	199094367	199153140	AAEL007508	oviductin	protein_coding_gene	GO:0006508	P	IEA	proteolysis	The hydrolysis of proteins into smaller polypeptides and/or amino acids by cleavage of their peptide bonds.	5569262	trypsin 3A1-like	NA	NA
	NC_035107.1	199094367	199153140	AAEL007508	oviductin	protein_coding_gene	GO:0016787	F	IEA	hydrolase activity	Catalysis of the hydrolysis of various bonds, e.g. C-O, C-N, C-C, phosphoric anhydride bonds, etc.	5569262	trypsin 3A1-like	NA	NA
	NC_035107.1	199094367	199153140	AAEL007508	oviductin	protein_coding_gene	GO:0004252	F	IEA	serine-type endopeptidase activity	Catalysis of the hydrolysis of internal, alpha-peptide bonds in a polypeptide chain by a catalytic mechanism that involves a catalytic triad consisting of a serine nucleophile that is activated by a proton relay involving an acidic residue (e.g. aspartate or glutamate) and a basic residue (usually histidine).	5569262	trypsin 3A1-like	NA	NA
	NC_035107.1	199094367	199153140	AAEL007508	oviductin	protein_coding_gene	GO:0008233	F	IEA	peptidase activity	Catalysis of the hydrolysis of a peptide bond. A peptide bond is a covalent bond formed when the carbon atom from the carboxyl group of one amino acid shares electrons with the nitrogen atom from the amino group of a second amino acid.	5569262	trypsin 3A1-like	NA	NA
	NC_035107.1	199094367	199153140	AAEL007508	oviductin	protein_coding_gene	GO:0008236	F	IEA	serine-type peptidase activity	Catalysis of the hydrolysis of peptide bonds in a polypeptide chain by a catalytic mechanism that involves a catalytic triad consisting of a serine nucleophile that is activated by a proton relay involving an acidic residue (e.g. aspartate or glutamate) and a basic residue (usually histidine).	5569262	trypsin 3A1-like	NA	NA
	NC_035107.1	199195495	199209773	AAEL007519	oviductin	protein_coding_gene	GO:0008233	F	IEA	peptidase activity	Catalysis of the hydrolysis of a peptide bond. A peptide bond is a covalent bond formed when the carbon atom from the carboxyl group of one amino acid shares electrons with the nitrogen atom from the amino group of a second amino acid.	5569259	trypsin-1	NA	NA
	NC_035107.1	199195495	199209773	AAEL007519	oviductin	protein_coding_gene	GO:0016787	F	IEA	hydrolase activity	Catalysis of the hydrolysis of various bonds, e.g. C-O, C-N, C-C, phosphoric anhydride bonds, etc.	5569259	trypsin-1	NA	NA
	NC_035107.1	199195495	199209773	AAEL007519	oviductin	protein_coding_gene	GO:0004252	F	IEA	serine-type endopeptidase activity	Catalysis of the hydrolysis of internal, alpha-peptide bonds in a polypeptide chain by a catalytic mechanism that involves a catalytic triad consisting of a serine nucleophile that is activated by a proton relay involving an acidic residue (e.g. aspartate or glutamate) and a basic residue (usually histidine).	5569259	trypsin-1	NA	NA
	NC_035107.1	199195495	199209773	AAEL007519	oviductin	protein_coding_gene	GO:0008236	F	IEA	serine-type peptidase activity	Catalysis of the hydrolysis of peptide bonds in a polypeptide chain by a catalytic mechanism that involves a catalytic triad consisting of a serine nucleophile that is activated by a proton relay involving an acidic residue (e.g. aspartate or glutamate) and a basic residue (usually histidine).	5569259	trypsin-1	NA	NA
	NC_035107.1	199195495	199209773	AAEL007519	oviductin	protein_coding_gene	GO:0006508	P	IEA	proteolysis	The hydrolysis of proteins into smaller polypeptides and/or amino acids by cleavage of their peptide bonds.	5569259	trypsin-1	NA	NA
	NC_035107.1	199235542	199281711	AAEL026347	unspecified product	protein_coding_gene	GO:0004252	F	IEA	serine-type endopeptidase activity	Catalysis of the hydrolysis of internal, alpha-peptide bonds in a polypeptide chain by a catalytic mechanism that involves a catalytic triad consisting of a serine nucleophile that is activated by a proton relay involving an acidic residue (e.g. aspartate or glutamate) and a basic residue (usually histidine).	NA	NA	NA	NA
	NC_035107.1	199235542	199281711	AAEL026347	unspecified product	protein_coding_gene	GO:0006508	P	IEA	proteolysis	The hydrolysis of proteins into smaller polypeptides and/or amino acids by cleavage of their peptide bonds.	NA	NA	NA	NA
	NC_035107.1	199235542	199281711	AAEL026347	unspecified product	protein_coding_gene	GO:0008233	F	IEA	peptidase activity	Catalysis of the hydrolysis of a peptide bond. A peptide bond is a covalent bond formed when the carbon atom from the carboxyl group of one amino acid shares electrons with the nitrogen atom from the amino group of a second amino acid.	NA	NA	NA	NA
	NC_035107.1	199235542	199281711	AAEL026347	unspecified product	protein_coding_gene	GO:0016787	F	IEA	hydrolase activity	Catalysis of the hydrolysis of various bonds, e.g. C-O, C-N, C-C, phosphoric anhydride bonds, etc.	NA	NA	NA	NA
	NC_035107.1	199235542	199281711	AAEL026347	unspecified product	protein_coding_gene	GO:0008236	F	IEA	serine-type peptidase activity	Catalysis of the hydrolysis of peptide bonds in a polypeptide chain by a catalytic mechanism that involves a catalytic triad consisting of a serine nucleophile that is activated by a proton relay involving an acidic residue (e.g. aspartate or glutamate) and a basic residue (usually histidine).	NA	NA	NA	NA
	NC_035107.1	199327001	199344546	AAEL014567	oviductin	protein_coding_gene	GO:0004252	F	IEA	serine-type endopeptidase activity	Catalysis of the hydrolysis of internal, alpha-peptide bonds in a polypeptide chain by a catalytic mechanism that involves a catalytic triad consisting of a serine nucleophile that is activated by a proton relay involving an acidic residue (e.g. aspartate or glutamate) and a basic residue (usually histidine).	NA	NA	NA	NA
	NC_035107.1	199327001	199344546	AAEL014567	oviductin	protein_coding_gene	GO:0006508	P	IEA	proteolysis	The hydrolysis of proteins into smaller polypeptides and/or amino acids by cleavage of their peptide bonds.	NA	NA	NA	NA
	NC_035107.1	199327001	199344546	AAEL014567	oviductin	protein_coding_gene	GO:0008236	F	IEA	serine-type peptidase activity	Catalysis of the hydrolysis of peptide bonds in a polypeptide chain by a catalytic mechanism that involves a catalytic triad consisting of a serine nucleophile that is activated by a proton relay involving an acidic residue (e.g. aspartate or glutamate) and a basic residue (usually histidine).	NA	NA	NA	NA
	NC_035107.1	199327001	199344546	AAEL014567	oviductin	protein_coding_gene	GO:0016787	F	IEA	hydrolase activity	Catalysis of the hydrolysis of various bonds, e.g. C-O, C-N, C-C, phosphoric anhydride bonds, etc.	NA	NA	NA	NA
	NC_035107.1	199327001	199344546	AAEL014567	oviductin	protein_coding_gene	GO:0008233	F	IEA	peptidase activity	Catalysis of the hydrolysis of a peptide bond. A peptide bond is a covalent bond formed when the carbon atom from the carboxyl group of one amino acid shares electrons with the nitrogen atom from the amino group of a second amino acid.	NA	NA	NA	NA
	NC_035107.1	199365719	199367196	AAEL014571	oviductin	protein_coding_gene	GO:0004252	F	IEA	serine-type endopeptidase activity	Catalysis of the hydrolysis of internal, alpha-peptide bonds in a polypeptide chain by a catalytic mechanism that involves a catalytic triad consisting of a serine nucleophile that is activated by a proton relay involving an acidic residue (e.g. aspartate or glutamate) and a basic residue (usually histidine).	5564698	venom serine protease	NA	NA
	NC_035107.1	199365719	199367196	AAEL014571	oviductin	protein_coding_gene	GO:0006508	P	IEA	proteolysis	The hydrolysis of proteins into smaller polypeptides and/or amino acids by cleavage of their peptide bonds.	5564698	venom serine protease	NA	NA
	NC_035107.1	199383144	199386130	AAEL014568	unspecified product	protein_coding_gene	GO:0004252	F	IEA	serine-type endopeptidase activity	Catalysis of the hydrolysis of internal, alpha-peptide bonds in a polypeptide chain by a catalytic mechanism that involves a catalytic triad consisting of a serine nucleophile that is activated by a proton relay involving an acidic residue (e.g. aspartate or glutamate) and a basic residue (usually histidine).	5564700	putative GPI-anchored protein pfl2	NA	NA
	NC_035107.1	199383144	199386130	AAEL014568	unspecified product	protein_coding_gene	GO:0006508	P	IEA	proteolysis	The hydrolysis of proteins into smaller polypeptides and/or amino acids by cleavage of their peptide bonds.	5564700	putative GPI-anchored protein pfl2	NA	NA
	NC_035107.1	199396625	199481438	AAEL013026	guanylate cyclase	protein_coding_gene	GO:0004383	F	IEA	guanylate cyclase activity	Catalysis of the reaction: GTP = 3',5'-cyclic GMP + diphosphate.	5577130	soluble guanylate cyclase 89Db	aag01100	Metabolic_pathways
	NC_035107.1	199396625	199481438	AAEL013026	guanylate cyclase	protein_coding_gene	GO:0016849	F	IEA	phosphorus-oxygen lyase activity	Catalysis of the cleavage of a phosphorus-oxygen bond by other means than by hydrolysis or oxidation, or conversely adding a group to a double bond.	5577130	soluble guanylate cyclase 89Db	aag01100	Metabolic_pathways
	NC_035107.1	199396625	199481438	AAEL013026	guanylate cyclase	protein_coding_gene	GO:0009190	P	IEA	cyclic nucleotide biosynthetic process	The chemical reactions and pathways resulting in the formation of a cyclic nucleotide, a nucleotide in which the phosphate group is in diester linkage to two positions on the sugar residue.	5577130	soluble guanylate cyclase 89Db	aag01100	Metabolic_pathways
	NC_035107.1	199396625	199481438	AAEL013026	guanylate cyclase	protein_coding_gene	GO:0006182	P	IEA	cGMP biosynthetic process	The chemical reactions and pathways resulting in the formation of cyclic GMP, guanosine 3',5'-phosphate.	5577130	soluble guanylate cyclase 89Db	aag01100	Metabolic_pathways
	NC_035107.1	199396625	199481438	AAEL013026	guanylate cyclase	protein_coding_gene	GO:0020037	F	IEA	heme binding	Binding to a heme, a compound composed of iron complexed in a porphyrin (tetrapyrrole) ring.	5577130	soluble guanylate cyclase 89Db	aag01100	Metabolic_pathways
	NC_035107.1	199396625	199481438	AAEL013026	guanylate cyclase	protein_coding_gene	GO:0035556	P	IEA	intracellular signal transduction	The process in which a signal is passed on to downstream components within the cell, which become activated themselves to further propagate the signal and finally trigger a change in the function or state of the cell.	5577130	soluble guanylate cyclase 89Db	aag01100	Metabolic_pathways
	NC_035107.1	199396625	199481438	AAEL013026	guanylate cyclase	protein_coding_gene	GO:0000166	F	IEA	nucleotide binding	Binding to a nucleotide, any compound consisting of a nucleoside that is esterified with (ortho)phosphate or an oligophosphate at any hydroxyl group on the ribose or deoxyribose.	5577130	soluble guanylate cyclase 89Db	aag01100	Metabolic_pathways
	NC_035107.1	199396625	199481438	AAEL013026	guanylate cyclase	protein_coding_gene	GO:0016829	F	IEA	lyase activity	Catalysis of the cleavage of C-C, C-O, C-N and other bonds by other means than by hydrolysis or oxidation, or conversely adding a group to a double bond. They differ from other enzymes in that two substrates are involved in one reaction direction, but only one in the other direction. When acting on the single substrate, a molecule is eliminated and this generates either a new double bond or a new…	5577130	soluble guanylate cyclase 89Db	aag01100	Metabolic_pathways
	NC_035107.1	199396625	199481438	AAEL013026	guanylate cyclase	protein_coding_gene	GO:0004383	F	IEA	guanylate cyclase activity	Catalysis of the reaction: GTP = 3',5'-cyclic GMP + diphosphate.	5577130	soluble guanylate cyclase 89Db	aag00230	Purine_metabolism
	NC_035107.1	199396625	199481438	AAEL013026	guanylate cyclase	protein_coding_gene	GO:0016849	F	IEA	phosphorus-oxygen lyase activity	Catalysis of the cleavage of a phosphorus-oxygen bond by other means than by hydrolysis or oxidation, or conversely adding a group to a double bond.	5577130	soluble guanylate cyclase 89Db	aag00230	Purine_metabolism
	NC_035107.1	199396625	199481438	AAEL013026	guanylate cyclase	protein_coding_gene	GO:0009190	P	IEA	cyclic nucleotide biosynthetic process	The chemical reactions and pathways resulting in the formation of a cyclic nucleotide, a nucleotide in which the phosphate group is in diester linkage to two positions on the sugar residue.	5577130	soluble guanylate cyclase 89Db	aag00230	Purine_metabolism
	NC_035107.1	199396625	199481438	AAEL013026	guanylate cyclase	protein_coding_gene	GO:0006182	P	IEA	cGMP biosynthetic process	The chemical reactions and pathways resulting in the formation of cyclic GMP, guanosine 3',5'-phosphate.	5577130	soluble guanylate cyclase 89Db	aag00230	Purine_metabolism
	NC_035107.1	199396625	199481438	AAEL013026	guanylate cyclase	protein_coding_gene	GO:0020037	F	IEA	heme binding	Binding to a heme, a compound composed of iron complexed in a porphyrin (tetrapyrrole) ring.	5577130	soluble guanylate cyclase 89Db	aag00230	Purine_metabolism
	NC_035107.1	199396625	199481438	AAEL013026	guanylate cyclase	protein_coding_gene	GO:0035556	P	IEA	intracellular signal transduction	The process in which a signal is passed on to downstream components within the cell, which become activated themselves to further propagate the signal and finally trigger a change in the function or state of the cell.	5577130	soluble guanylate cyclase 89Db	aag00230	Purine_metabolism
	NC_035107.1	199396625	199481438	AAEL013026	guanylate cyclase	protein_coding_gene	GO:0000166	F	IEA	nucleotide binding	Binding to a nucleotide, any compound consisting of a nucleoside that is esterified with (ortho)phosphate or an oligophosphate at any hydroxyl group on the ribose or deoxyribose.	5577130	soluble guanylate cyclase 89Db	aag00230	Purine_metabolism
	NC_035107.1	199396625	199481438	AAEL013026	guanylate cyclase	protein_coding_gene	GO:0016829	F	IEA	lyase activity	Catalysis of the cleavage of C-C, C-O, C-N and other bonds by other means than by hydrolysis or oxidation, or conversely adding a group to a double bond. They differ from other enzymes in that two substrates are involved in one reaction direction, but only one in the other direction. When acting on the single substrate, a molecule is eliminated and this generates either a new double bond or a new…	5577130	soluble guanylate cyclase 89Db	aag00230	Purine_metabolism
	NC_035107.1	199507107	199551095	AAEL027166	unspecified product	protein_coding_gene	NA	NA	NA	NA	NA	NA	NA	NA	NA
	NC_035107.1	199582562	199665938	AAEL024256	unspecified product	protein_coding_gene	GO:0055085	P	IEA	transmembrane transport	The process in which a solute is transported across a lipid bilayer, from one side of a membrane to the other.	NA	NA	NA	NA
	NC_035107.1	199582562	199665938	AAEL024256	unspecified product	protein_coding_gene	GO:0016020	C	IEA	membrane	A lipid bilayer along with all the proteins and protein complexes embedded in it and attached to it.	NA	NA	NA	NA
	NC_035107.1	199610721	199610791	AAEL028939	unspecified product	tRNA	NA	NA	NA	NA	NA	NA	NA	NA	NA
	NC_035107.1	199671702	199673299	AAEL028204	unspecified product	lnc_RNA	NA	NA	NA	NA	NA	NA	NA	NA	NA
	NC_035107.1	199671702	199672179	AAEL028204	unspecified product	lnc_RNA	NA	NA	NA	NA	NA	NA	NA	NA	NA
	NC_035107.1	199688520	199726911	AAEL017135	unspecified product	protein_coding_gene	GO:0008278	C	IEA	cohesin complex	A protein complex that is required for sister chromatid cohesion in eukaryotes. The cohesin complex forms a molecular ring complex, and is composed of structural maintenance of chromosomes (SMC) and kleisin proteins. For example, in yeast, the complex is composed of the SMC proteins Smc1p and Smc3p, and the kleisin protein Scc1p. In vertebrates, the complex is composed of the SMC1 (SMC1A or SMC1B…	NA	NA	NA	NA
	NC_035107.1	199688520	199726911	AAEL017135	unspecified product	protein_coding_gene	GO:0007062	P	IEA	sister chromatid cohesion	The cell cycle process in which the sister chromatids of a replicated chromosome become tethered to each other.	NA	NA	NA	NA
	NC_035107.1	199745358	199781608	AAEL009317	rab11	protein_coding_gene	GO:0005525	F	IEA	GTP binding	Binding to GTP, guanosine triphosphate.	5571789	RAS oncogene family member Rab11	aag04144	Endocytosis
	NC_035107.1	199745358	199781608	AAEL009317	rab11	protein_coding_gene	GO:0003924	F	IEA	GTPase activity	Catalysis of the reaction: GTP + H2O = GDP + H+ + phosphate.	5571789	RAS oncogene family member Rab11	aag04144	Endocytosis
	NC_035107.1	199785446	199789408	AAEL009309	lipid depleted protein	protein_coding_gene	GO:0016020	C	IEA	membrane	A lipid bilayer along with all the proteins and protein complexes embedded in it and attached to it.	5571793	protein Peter pan	NA	NA
	NC_035107.1	199795513	199811733	AAEL009308	WD-repeat protein	protein_coding_gene	GO:0006364	P	IEA	rRNA processing	Any process involved in the conversion of a primary ribosomal RNA (rRNA) transcript into one or more mature rRNA molecules.	5571791	WD repeat-containing protein 36	aag03008	Ribosome_biogenesis_in_eukaryotes
	NC_035107.1	199795513	199811733	AAEL009308	WD-repeat protein	protein_coding_gene	GO:0032040	C	IEA	small-subunit processome	A large ribonucleoprotein complex that is an early preribosomal complex. In S. cerevisiae, it has a size of 80S and consists of the 35S pre-rRNA, early-associating ribosomal proteins most of which are part of the small ribosomal subunit, the U3 snoRNA and associated proteins.	5571791	WD repeat-containing protein 36	aag03008	Ribosome_biogenesis_in_eukaryotes
	NC_035107.1	199820836	199832916	AAEL009313	elongation factor -1 beta%2Cdelta	protein_coding_gene	GO:0006414	P	IEA	translational elongation	The successive addition of amino acid residues to a nascent polypeptide chain during protein biosynthesis.	5571785	probable elongation factor 1-delta	NA	NA
	NC_035107.1	199820836	199832916	AAEL009313	elongation factor -1 beta%2Cdelta	protein_coding_gene	GO:0005853	C	IEA	eukaryotic translation elongation factor 1 complex	A multisubunit nucleotide exchange complex that binds GTP and aminoacyl-tRNAs, and catalyzes their codon-dependent placement at the A-site of the ribosome. In humans, the complex is composed of four subunits, alpha, beta, delta and gamma.	5571785	probable elongation factor 1-delta	NA	NA
	NC_035107.1	199820836	199832916	AAEL009313	elongation factor -1 beta%2Cdelta	protein_coding_gene	GO:0006412	P	IEA	translation	The cellular metabolic process in which a protein is formed, using the sequence of a mature mRNA or circRNA molecule to specify the sequence of amino acids in a polypeptide chain. Translation is mediated by the ribosome, and begins with the formation of a ternary complex between aminoacylated initiator methionine tRNA, GTP, and initiation factor 2, which subsequently associates with the small sub…	5571785	probable elongation factor 1-delta	NA	NA
	NC_035107.1	199820836	199832916	AAEL009313	elongation factor -1 beta%2Cdelta	protein_coding_gene	GO:0003746	F	IEA	translation elongation factor activity	Functions in chain elongation during polypeptide synthesis at the ribosome.	5571785	probable elongation factor 1-delta	NA	NA
	NC_035107.1	199838751	199849410	AAEL009320	chaperonin	protein_coding_gene	GO:0005524	F	IEA	ATP binding	Binding to ATP, adenosine 5'-triphosphate, a universally important coenzyme and enzyme regulator.	5571783	chaperonin containing TCP1 subunit 1	NA	NA
	NC_035107.1	199838751	199849410	AAEL009320	chaperonin	protein_coding_gene	GO:0006457	P	IEA	protein folding	The process of assisting in the covalent and noncovalent assembly of single chain polypeptides or multisubunit complexes into the correct tertiary structure.	5571783	chaperonin containing TCP1 subunit 1	NA	NA
	NC_035107.1	199838751	199849410	AAEL009320	chaperonin	protein_coding_gene	GO:0000166	F	IEA	nucleotide binding	Binding to a nucleotide, any compound consisting of a nucleoside that is esterified with (ortho)phosphate or an oligophosphate at any hydroxyl group on the ribose or deoxyribose.	5571783	chaperonin containing TCP1 subunit 1	NA	NA
	NC_035107.1	199838751	199849410	AAEL009320	chaperonin	protein_coding_gene	GO:0005737	C	IEA	cytoplasm	The contents of a cell excluding the plasma membrane and nucleus, but including other subcellular structures.	5571783	chaperonin containing TCP1 subunit 1	NA	NA
	NC_035107.1	199838751	199849410	AAEL009320	chaperonin	protein_coding_gene	GO:0051082	F	IEA	unfolded protein binding	Binding to an unfolded protein.	5571783	chaperonin containing TCP1 subunit 1	NA	NA
	NC_035107.1	199882240	199893241	AAEL022942	unspecified product	lnc_RNA	NA	NA	NA	NA	NA	NA	NA	NA	NA
	NC_035107.1	199915571	200098068	AAEL009311	3-hydroxy-3-methylglutaryl-coenzyme A reductase	protein_coding_gene	GO:0050661	F	IEA	NADP binding	Binding to nicotinamide-adenine dinucleotide phosphate, a coenzyme involved in many redox and biosynthetic reactions; binding may be to either the oxidized form, NADP+, or the reduced form, NADPH.	5571790	HMG coenzyme A reductase	aag01100	Metabolic_pathways
	NC_035107.1	199915571	200098068	AAEL009311	3-hydroxy-3-methylglutaryl-coenzyme A reductase	protein_coding_gene	GO:0016491	F	IEA	oxidoreductase activity	Catalysis of an oxidation-reduction (redox) reaction, a reversible chemical reaction in which the oxidation state of an atom or atoms within a molecule is altered. One substrate acts as a hydrogen or electron donor and becomes oxidized, while the other acts as hydrogen or electron acceptor and becomes reduced.	5571790	HMG coenzyme A reductase	aag01100	Metabolic_pathways
	NC_035107.1	199915571	200098068	AAEL009311	3-hydroxy-3-methylglutaryl-coenzyme A reductase	protein_coding_gene	GO:0016616	F	IEA	oxidoreductase activity, acting on the CH-OH group of donors, NAD or NADP as acceptor	Catalysis of an oxidation-reduction (redox) reaction in which a CH-OH group acts as a hydrogen or electron donor and reduces NAD+ or NADP.	5571790	HMG coenzyme A reductase	aag01100	Metabolic_pathways
	NC_035107.1	199915571	200098068	AAEL009311	3-hydroxy-3-methylglutaryl-coenzyme A reductase	protein_coding_gene	GO:0005789	C	IEA	endoplasmic reticulum membrane	The lipid bilayer surrounding the endoplasmic reticulum.	5571790	HMG coenzyme A reductase	aag01100	Metabolic_pathways
	NC_035107.1	199915571	200098068	AAEL009311	3-hydroxy-3-methylglutaryl-coenzyme A reductase	protein_coding_gene	GO:0008299	P	IEA	isoprenoid biosynthetic process	The chemical reactions and pathways resulting in the formation of an isoprenoid compound, isoprene (2-methylbuta-1,3-diene) or compounds containing or derived from linked isoprene (3-methyl-2-butenylene) residues.	5571790	HMG coenzyme A reductase	aag01100	Metabolic_pathways
	NC_035107.1	199915571	200098068	AAEL009311	3-hydroxy-3-methylglutaryl-coenzyme A reductase	protein_coding_gene	GO:0050662	F	IEA	obsolete coenzyme binding	OBSOLETE. Binding to a coenzyme, any of various nonprotein organic cofactors that are required, in addition to an enzyme and a substrate, for an enzymatic reaction to proceed.	5571790	HMG coenzyme A reductase	aag01100	Metabolic_pathways
	NC_035107.1	199915571	200098068	AAEL009311	3-hydroxy-3-methylglutaryl-coenzyme A reductase	protein_coding_gene	GO:0016020	C	IEA	membrane	A lipid bilayer along with all the proteins and protein complexes embedded in it and attached to it.	5571790	HMG coenzyme A reductase	aag01100	Metabolic_pathways
	NC_035107.1	199915571	200098068	AAEL009311	3-hydroxy-3-methylglutaryl-coenzyme A reductase	protein_coding_gene	GO:0055114	P	IEA	obsolete oxidation-reduction process	OBSOLETE. A metabolic process that results in the removal or addition of one or more electrons to or from a substance, with or without the concomitant removal or addition of a proton or protons.	5571790	HMG coenzyme A reductase	aag01100	Metabolic_pathways
	NC_035107.1	199915571	200098068	AAEL009311	3-hydroxy-3-methylglutaryl-coenzyme A reductase	protein_coding_gene	GO:0005783	C	IEA	endoplasmic reticulum	The irregular network of unit membranes, visible only by electron microscopy, that occurs in the cytoplasm of many eukaryotic cells. The membranes form a complex meshwork of tubular channels, which are often expanded into slitlike cavities called cisternae. The ER takes two forms, rough (or granular), with ribosomes adhering to the outer surface, and smooth (with no ribosomes attached).	5571790	HMG coenzyme A reductase	aag01100	Metabolic_pathways
	NC_035107.1	199915571	200098068	AAEL009311	3-hydroxy-3-methylglutaryl-coenzyme A reductase	protein_coding_gene	GO:0015936	P	IEA	coenzyme A metabolic process	The chemical reactions and pathways involving coenzyme A, 3'-phosphoadenosine-(5')diphospho(4')pantatheine, an acyl carrier in many acylation and acyl-transfer reactions in which the intermediate is a thiol ester.	5571790	HMG coenzyme A reductase	aag01100	Metabolic_pathways
	NC_035107.1	199915571	200098068	AAEL009311	3-hydroxy-3-methylglutaryl-coenzyme A reductase	protein_coding_gene	GO:0004420	F	IEA	hydroxymethylglutaryl-CoA reductase (NADPH) activity	Catalysis of the reaction: (R)-mevalonate + CoA + 2 NADP+ = (S)-3-hydroxy-3-methylglutaryl-CoA + 2 H+ + 2 NADPH.	5571790	HMG coenzyme A reductase	aag01100	Metabolic_pathways
	NC_035107.1	199915571	200098068	AAEL009311	3-hydroxy-3-methylglutaryl-coenzyme A reductase	protein_coding_gene	GO:0050661	F	IEA	NADP binding	Binding to nicotinamide-adenine dinucleotide phosphate, a coenzyme involved in many redox and biosynthetic reactions; binding may be to either the oxidized form, NADP+, or the reduced form, NADPH.	5571790	HMG coenzyme A reductase	aag00900	Terpenoid_backbone_biosynthesis
	NC_035107.1	199915571	200098068	AAEL009311	3-hydroxy-3-methylglutaryl-coenzyme A reductase	protein_coding_gene	GO:0016491	F	IEA	oxidoreductase activity	Catalysis of an oxidation-reduction (redox) reaction, a reversible chemical reaction in which the oxidation state of an atom or atoms within a molecule is altered. One substrate acts as a hydrogen or electron donor and becomes oxidized, while the other acts as hydrogen or electron acceptor and becomes reduced.	5571790	HMG coenzyme A reductase	aag00900	Terpenoid_backbone_biosynthesis
	NC_035107.1	199915571	200098068	AAEL009311	3-hydroxy-3-methylglutaryl-coenzyme A reductase	protein_coding_gene	GO:0016616	F	IEA	oxidoreductase activity, acting on the CH-OH group of donors, NAD or NADP as acceptor	Catalysis of an oxidation-reduction (redox) reaction in which a CH-OH group acts as a hydrogen or electron donor and reduces NAD+ or NADP.	5571790	HMG coenzyme A reductase	aag00900	Terpenoid_backbone_biosynthesis
	NC_035107.1	199915571	200098068	AAEL009311	3-hydroxy-3-methylglutaryl-coenzyme A reductase	protein_coding_gene	GO:0005789	C	IEA	endoplasmic reticulum membrane	The lipid bilayer surrounding the endoplasmic reticulum.	5571790	HMG coenzyme A reductase	aag00900	Terpenoid_backbone_biosynthesis
	NC_035107.1	199915571	200098068	AAEL009311	3-hydroxy-3-methylglutaryl-coenzyme A reductase	protein_coding_gene	GO:0008299	P	IEA	isoprenoid biosynthetic process	The chemical reactions and pathways resulting in the formation of an isoprenoid compound, isoprene (2-methylbuta-1,3-diene) or compounds containing or derived from linked isoprene (3-methyl-2-butenylene) residues.	5571790	HMG coenzyme A reductase	aag00900	Terpenoid_backbone_biosynthesis
	NC_035107.1	199915571	200098068	AAEL009311	3-hydroxy-3-methylglutaryl-coenzyme A reductase	protein_coding_gene	GO:0050662	F	IEA	obsolete coenzyme binding	OBSOLETE. Binding to a coenzyme, any of various nonprotein organic cofactors that are required, in addition to an enzyme and a substrate, for an enzymatic reaction to proceed.	5571790	HMG coenzyme A reductase	aag00900	Terpenoid_backbone_biosynthesis
	NC_035107.1	199915571	200098068	AAEL009311	3-hydroxy-3-methylglutaryl-coenzyme A reductase	protein_coding_gene	GO:0016020	C	IEA	membrane	A lipid bilayer along with all the proteins and protein complexes embedded in it and attached to it.	5571790	HMG coenzyme A reductase	aag00900	Terpenoid_backbone_biosynthesis
	NC_035107.1	199915571	200098068	AAEL009311	3-hydroxy-3-methylglutaryl-coenzyme A reductase	protein_coding_gene	GO:0055114	P	IEA	obsolete oxidation-reduction process	OBSOLETE. A metabolic process that results in the removal or addition of one or more electrons to or from a substance, with or without the concomitant removal or addition of a proton or protons.	5571790	HMG coenzyme A reductase	aag00900	Terpenoid_backbone_biosynthesis
	NC_035107.1	199915571	200098068	AAEL009311	3-hydroxy-3-methylglutaryl-coenzyme A reductase	protein_coding_gene	GO:0005783	C	IEA	endoplasmic reticulum	The irregular network of unit membranes, visible only by electron microscopy, that occurs in the cytoplasm of many eukaryotic cells. The membranes form a complex meshwork of tubular channels, which are often expanded into slitlike cavities called cisternae. The ER takes two forms, rough (or granular), with ribosomes adhering to the outer surface, and smooth (with no ribosomes attached).	5571790	HMG coenzyme A reductase	aag00900	Terpenoid_backbone_biosynthesis
	NC_035107.1	199915571	200098068	AAEL009311	3-hydroxy-3-methylglutaryl-coenzyme A reductase	protein_coding_gene	GO:0015936	P	IEA	coenzyme A metabolic process	The chemical reactions and pathways involving coenzyme A, 3'-phosphoadenosine-(5')diphospho(4')pantatheine, an acyl carrier in many acylation and acyl-transfer reactions in which the intermediate is a thiol ester.	5571790	HMG coenzyme A reductase	aag00900	Terpenoid_backbone_biosynthesis
	NC_035107.1	199915571	200098068	AAEL009311	3-hydroxy-3-methylglutaryl-coenzyme A reductase	protein_coding_gene	GO:0004420	F	IEA	hydroxymethylglutaryl-CoA reductase (NADPH) activity	Catalysis of the reaction: (R)-mevalonate + CoA + 2 NADP+ = (S)-3-hydroxy-3-methylglutaryl-CoA + 2 H+ + 2 NADPH.	5571790	HMG coenzyme A reductase	aag00900	Terpenoid_backbone_biosynthesis
	NC_035107.1	242991477	243003330	AAEL000029	dopachrome-conversion enzyme (DCE)%2C putative	protein_coding_gene	NA	NA	NA	NA	NA	5563593	L-dopachrome tautomerase yellow-f	aag01100	Metabolic_pathways
	NC_035107.1	242991477	243003330	AAEL000029	dopachrome-conversion enzyme (DCE)%2C putative	protein_coding_gene	NA	NA	NA	NA	NA	5563593	L-dopachrome tautomerase yellow-f	aag00350	Tyrosine_metabolism
	NC_035107.1	243009863	243025100	AAEL000024	dopachrome-conversion enzyme (DCE)%2C putative	protein_coding_gene	NA	NA	NA	NA	NA	5563570	L-dopachrome tautomerase yellow-f	aag01100	Metabolic_pathways
	NC_035107.1	243009863	243025100	AAEL000024	dopachrome-conversion enzyme (DCE)%2C putative	protein_coding_gene	NA	NA	NA	NA	NA	5563570	L-dopachrome tautomerase yellow-f	aag00350	Tyrosine_metabolism
	NC_035107.1	243039234	243055025	AAEL000064	dopachrome-conversion enzyme (DCE) isoenzyme%2C putative	protein_coding_gene	NA	NA	NA	NA	NA	5563621	L-dopachrome tautomerase yellow-f2	aag01100	Metabolic_pathways
	NC_035107.1	243039234	243055025	AAEL000064	dopachrome-conversion enzyme (DCE) isoenzyme%2C putative	protein_coding_gene	NA	NA	NA	NA	NA	5563621	L-dopachrome tautomerase yellow-f2	aag00350	Tyrosine_metabolism
	NC_035107.1	243082837	243153332	AAEL002169	unspecified product	protein_coding_gene	NA	NA	NA	NA	NA	5580078	uncharacterized LOC5580078	NA	NA
	NC_035107.1	243111714	243116565	AAEL020602	unspecified product	protein_coding_gene	NA	NA	NA	NA	NA	NA	NA	NA	NA
	NC_035107.1	243182695	243228896	AAEL022656	unspecified product	protein_coding_gene	GO:0016020	C	IEA	membrane	A lipid bilayer along with all the proteins and protein complexes embedded in it and attached to it.	NA	NA	NA	NA
	NC_035107.1	243246615	243248464	AAEL002167	gustatory receptor (Gr2)	protein_coding_gene	GO:0005886	C	IEA	plasma membrane	The membrane surrounding a cell that separates the cell from its external environment. It consists of a phospholipid bilayer and associated proteins.	5580083	gustatory receptor 2	NA	NA
	NC_035107.1	243246615	243248464	AAEL002167	gustatory receptor (Gr2)	protein_coding_gene	GO:0016020	C	IEA	membrane	A lipid bilayer along with all the proteins and protein complexes embedded in it and attached to it.	5580083	gustatory receptor 2	NA	NA
	NC_035107.1	243246615	243248464	AAEL002167	gustatory receptor (Gr2)	protein_coding_gene	GO:0050909	P	IEA	sensory perception of taste	The series of events required for an organism to receive a gustatory stimulus, convert it to a molecular signal, and recognize and characterize the signal. Gustation involves the direct detection of chemical composition, usually through contact with chemoreceptor cells. This is a neurological process.	5580083	gustatory receptor 2	NA	NA
	NC_035107.1	243246615	243248464	AAEL002167	gustatory receptor (Gr2)	protein_coding_gene	GO:0007165	P	IEA	signal transduction	The cellular process in which a signal is conveyed to trigger a change in the activity or state of a cell. Signal transduction begins with reception of a signal (e.g. a ligand binding to a receptor or receptor activation by a stimulus such as light), or for signal transduction in the absence of ligand, signal-withdrawal or the activity of a constitutively active receptor. Signal transduction ends…	5580083	gustatory receptor 2	NA	NA
	NC_035107.1	243248492	243258916	AAEL002165	Putative hydroxypyruvate isomerase	protein_coding_gene	GO:0008903	F	IEA	hydroxypyruvate isomerase activity	Catalysis of the reaction: 3-hydroxypyruvate = 2-hydroxy-3-oxopropanoate.	5580084	hydroxypyruvate isomerase-like protein Gip	aag00630	Glyoxylate_and_dicarboxylate_metabolism
	NC_035107.1	243248492	243258916	AAEL002165	Putative hydroxypyruvate isomerase	protein_coding_gene	GO:0016853	F	IEA	isomerase activity	Catalysis of the geometric or structural changes within one molecule. Isomerase is the systematic name for any enzyme of EC class 5.	5580084	hydroxypyruvate isomerase-like protein Gip	aag00630	Glyoxylate_and_dicarboxylate_metabolism
	NC_035107.1	243248492	243258916	AAEL002165	Putative hydroxypyruvate isomerase	protein_coding_gene	GO:0008903	F	IEA	hydroxypyruvate isomerase activity	Catalysis of the reaction: 3-hydroxypyruvate = 2-hydroxy-3-oxopropanoate.	5580084	hydroxypyruvate isomerase-like protein Gip	aag01100	Metabolic_pathways
	NC_035107.1	243248492	243258916	AAEL002165	Putative hydroxypyruvate isomerase	protein_coding_gene	GO:0016853	F	IEA	isomerase activity	Catalysis of the geometric or structural changes within one molecule. Isomerase is the systematic name for any enzyme of EC class 5.	5580084	hydroxypyruvate isomerase-like protein Gip	aag01100	Metabolic_pathways
	NC_035107.1	243257951	243258021	AAEL016176	unspecified product	tRNA	NA	NA	NA	NA	NA	NA	NA	NA	NA
	NC_035107.1	243273717	243273997	AAEL024080	unspecified product	lnc_RNA	NA	NA	NA	NA	NA	NA	NA	NA	NA
	NC_035107.1	243275554	243275851	AAEL019387	unspecified product	SRP_RNA	NA	NA	NA	NA	NA	NA	NA	NA	NA
	NC_035107.1	243287589	243287886	AAEL028675	unspecified product	SRP_RNA	NA	NA	NA	NA	NA	NA	NA	NA	NA
	NC_035107.1	243305260	243305330	AAEL018822	unspecified product	tRNA	NA	NA	NA	NA	NA	NA	NA	NA	NA
	NC_035107.1	243310470	243310542	AAEL016178	unspecified product	tRNA	NA	NA	NA	NA	NA	NA	NA	NA	NA
	NC_035107.1	243344123	243344420	AAEL019388	unspecified product	SRP_RNA	NA	NA	NA	NA	NA	NA	NA	NA	NA
	NC_035107.1	243377285	243380987	AAEL002141	endothelin-converting enzyme	protein_coding_gene	GO:0016020	C	IEA	membrane	A lipid bilayer along with all the proteins and protein complexes embedded in it and attached to it.	5580091	neprilysin-2	NA	NA
	NC_035107.1	243377285	243380987	AAEL002141	endothelin-converting enzyme	protein_coding_gene	GO:0008237	F	IEA	metallopeptidase activity	Catalysis of the hydrolysis of peptide bonds by a mechanism in which water acts as a nucleophile, one or two metal ions hold the water molecule in place, and charged amino acid side chains are ligands for the metal ions.	5580091	neprilysin-2	NA	NA
	NC_035107.1	243377285	243380987	AAEL002141	endothelin-converting enzyme	protein_coding_gene	GO:0004222	F	IEA	metalloendopeptidase activity	Catalysis of the hydrolysis of internal, alpha-peptide bonds in a polypeptide chain by a mechanism in which water acts as a nucleophile, one or two metal ions hold the water molecule in place, and charged amino acid side chains are ligands for the metal ions.	5580091	neprilysin-2	NA	NA
	NC_035107.1	243377285	243380987	AAEL002141	endothelin-converting enzyme	protein_coding_gene	GO:0006508	P	IEA	proteolysis	The hydrolysis of proteins into smaller polypeptides and/or amino acids by cleavage of their peptide bonds.	5580091	neprilysin-2	NA	NA
	NC_035107.1	243467134	243471191	AAEL023189	unspecified product	protein_coding_gene	NA	NA	NA	NA	NA	NA	NA	NA	NA
	NC_035107.1	243501571	243502541	AAEL002177	serine-type enodpeptidase%2C	protein_coding_gene	GO:0006508	P	IEA	proteolysis	The hydrolysis of proteins into smaller polypeptides and/or amino acids by cleavage of their peptide bonds.	5580092	chymotrypsin-1	aag04080	Neuroactive_ligand-receptor_interaction
	NC_035107.1	243501571	243502541	AAEL002177	serine-type enodpeptidase%2C	protein_coding_gene	GO:0004252	F	IEA	serine-type endopeptidase activity	Catalysis of the hydrolysis of internal, alpha-peptide bonds in a polypeptide chain by a catalytic mechanism that involves a catalytic triad consisting of a serine nucleophile that is activated by a proton relay involving an acidic residue (e.g. aspartate or glutamate) and a basic residue (usually histidine).	5580092	chymotrypsin-1	aag04080	Neuroactive_ligand-receptor_interaction
	NC_035107.1	243517214	243517286	AAEL016179	unspecified product	tRNA	NA	NA	NA	NA	NA	NA	NA	NA	NA
	NC_035107.1	243565156	243721054	AAEL028092	unspecified product	protein_coding_gene	GO:0008284	P	IEA	positive regulation of cell population proliferation	Any process that activates or increases the rate or extent of cell proliferation.	NA	NA	NA	NA
	NC_035107.1	243565156	243721054	AAEL028092	unspecified product	protein_coding_gene	GO:0000166	F	IEA	nucleotide binding	Binding to a nucleotide, any compound consisting of a nucleoside that is esterified with (ortho)phosphate or an oligophosphate at any hydroxyl group on the ribose or deoxyribose.	NA	NA	NA	NA
	NC_035107.1	243565156	243721054	AAEL028092	unspecified product	protein_coding_gene	GO:0008543	P	IEA	fibroblast growth factor receptor signaling pathway	The series of molecular signals generated as a consequence of a fibroblast growth factor receptor binding to one of its physiological ligands.	NA	NA	NA	NA
	NC_035107.1	243565156	243721054	AAEL028092	unspecified product	protein_coding_gene	GO:0004714	F	IEA	transmembrane receptor protein tyrosine kinase activity	Combining with a signal and transmitting the signal from one side of the membrane to the other to initiate a change in cell activity by catalysis of the reaction: ATP + a protein-L-tyrosine = ADP + a protein-L-tyrosine phosphate.	NA	NA	NA	NA
	NC_035107.1	243565156	243721054	AAEL028092	unspecified product	protein_coding_gene	GO:0016020	C	IEA	membrane	A lipid bilayer along with all the proteins and protein complexes embedded in it and attached to it.	NA	NA	NA	NA
	NC_035107.1	243565156	243721054	AAEL028092	unspecified product	protein_coding_gene	GO:0006468	P	IEA	protein phosphorylation	The process of introducing a phosphate group on to a protein.	NA	NA	NA	NA
	NC_035107.1	243565156	243721054	AAEL028092	unspecified product	protein_coding_gene	GO:0004713	F	IEA	protein tyrosine kinase activity	Catalysis of the reaction: ATP + a protein tyrosine = ADP + protein tyrosine phosphate.	NA	NA	NA	NA
	NC_035107.1	243565156	243721054	AAEL028092	unspecified product	protein_coding_gene	GO:0016310	P	IEA	phosphorylation	The process of introducing a phosphate group into a molecule, usually with the formation of a phosphoric ester, a phosphoric anhydride or a phosphoric amide.	NA	NA	NA	NA
	NC_035107.1	243565156	243721054	AAEL028092	unspecified product	protein_coding_gene	GO:0004672	F	IEA	protein kinase activity	Catalysis of the phosphorylation of an amino acid residue in a protein, usually according to the reaction: a protein + ATP = a phosphoprotein + ADP.	NA	NA	NA	NA
	NC_035107.1	243565156	243721054	AAEL028092	unspecified product	protein_coding_gene	GO:0016740	F	IEA	transferase activity	Catalysis of the transfer of a group, e.g. a methyl group, glycosyl group, acyl group, phosphorus-containing, or other groups, from one compound (generally regarded as the donor) to another compound (generally regarded as the acceptor). Transferase is the systematic name for any enzyme of EC class 2.	NA	NA	NA	NA
	NC_035107.1	243565156	243721054	AAEL028092	unspecified product	protein_coding_gene	GO:0005007	F	IEA	fibroblast growth factor receptor activity	Combining with a fibroblast growth factor receptor ligand and transmitting the signal across the plasma membrane to initiate a change in cell activity.	NA	NA	NA	NA
	NC_035107.1	243565156	243721054	AAEL028092	unspecified product	protein_coding_gene	GO:0005524	F	IEA	ATP binding	Binding to ATP, adenosine 5'-triphosphate, a universally important coenzyme and enzyme regulator.	NA	NA	NA	NA
	NC_035107.1	243565156	243721054	AAEL028092	unspecified product	protein_coding_gene	GO:0016301	F	IEA	kinase activity	Catalysis of the transfer of a phosphate group, usually from ATP, to a substrate molecule.	NA	NA	NA	NA
	NC_035107.1	243565156	243721054	AAEL028092	unspecified product	protein_coding_gene	GO:0018108	P	IEA	peptidyl-tyrosine phosphorylation	The phosphorylation of peptidyl-tyrosine to form peptidyl-O4'-phospho-L-tyrosine.	NA	NA	NA	NA
	NC_035107.1	243728949	243737005	AAEL002137	transcriptional adaptor 2 (ada2)	protein_coding_gene	GO:1903508	P	IEA	obsolete positive regulation of nucleic acid-templated transcription	OBSOLETE. Any process that activates or increases the frequency, rate or extent of nucleic acid-templated transcription.	5580095	transcriptional adapter 2B	NA	NA
	NC_035107.1	243728949	243737005	AAEL002137	transcriptional adaptor 2 (ada2)	protein_coding_gene	GO:0003713	F	IEA	transcription coactivator activity	A transcription coregulator activity that activates or increases the transcription of specific gene sets via binding to a DNA-bound DNA-binding transcription factor, either on its own or as part of a complex. Coactivators often act by altering chromatin structure and modifications. For example, one class of transcription coactivators modifies chromatin structure through covalent modification of h…	5580095	transcriptional adapter 2B	NA	NA
	NC_035107.1	243728949	243737005	AAEL002137	transcriptional adaptor 2 (ada2)	protein_coding_gene	GO:0006357	P	IEA	regulation of transcription by RNA polymerase II	Any process that modulates the frequency, rate or extent of transcription mediated by RNA polymerase II.	5580095	transcriptional adapter 2B	NA	NA
	NC_035107.1	243728949	243737005	AAEL002137	transcriptional adaptor 2 (ada2)	protein_coding_gene	GO:0008270	F	IEA	zinc ion binding	Binding to a zinc ion (Zn).	5580095	transcriptional adapter 2B	NA	NA
	NC_035107.1	243728949	243737005	AAEL002137	transcriptional adaptor 2 (ada2)	protein_coding_gene	GO:0046872	F	IEA	metal ion binding	Binding to a metal ion.	5580095	transcriptional adapter 2B	NA	NA
	NC_035107.1	243728949	243737005	AAEL002137	transcriptional adaptor 2 (ada2)	protein_coding_gene	GO:0003677	F	IEA	DNA binding	Any molecular function by which a gene product interacts selectively and non-covalently with DNA (deoxyribonucleic acid).	5580095	transcriptional adapter 2B	NA	NA
	NC_035107.1	243728949	243737005	AAEL002137	transcriptional adaptor 2 (ada2)	protein_coding_gene	GO:0005634	C	IEA	nucleus	A membrane-bounded organelle of eukaryotic cells in which chromosomes are housed and replicated. In most cells, the nucleus contains all of the cell's chromosomes except the organellar chromosomes, and is the site of RNA synthesis and processing. In some species, or in specialized cell types, RNA metabolism or DNA replication may be absent.	5580095	transcriptional adapter 2B	NA	NA
	NC_035107.1	243728949	243737005	AAEL002137	transcriptional adaptor 2 (ada2)	protein_coding_gene	GO:0035065	P	IEA	obsolete regulation of histone acetylation	OBSOLETE. Any process that modulates the frequency, rate or extent of the addition of an acetyl group to a histone protein.	5580095	transcriptional adapter 2B	NA	NA
	NC_035107.1	243740223	243743863	AAEL027326	unspecified product	protein_coding_gene	NA	NA	NA	NA	NA	NA	NA	NA	NA
	NC_035107.1	243744242	243770248	AAEL002145	gonadotropin inducible transcription factor	protein_coding_gene	GO:0003676	F	IEA	nucleic acid binding	Binding to a nucleic acid.	5580096	suppressor of Hairy wing	NA	NA
	NC_035107.1	243766744	243767107	AAEL023727	unspecified product	lnc_RNA	NA	NA	NA	NA	NA	NA	NA	NA	NA
	NC_035107.1	243767380	243768049	AAEL020988	unspecified product	lnc_RNA	NA	NA	NA	NA	NA	NA	NA	NA	NA
	NC_035107.1	243770524	243782366	AAEL002173	unspecified product	protein_coding_gene	GO:0008017	F	IEA	microtubule binding	Binding to a microtubule, a filament composed of tubulin monomers.	5580097	intraflagellar transport 54	NA	NA
	NC_035107.1	243795744	243842973	AAEL002142	LysM domain-containing protein	protein_coding_gene	NA	NA	NA	NA	NA	5580098	LysM peptidoglycan-binding domain-containing protein red	NA	NA
	NC_035107.1	243871570	243872323	AAEL002140	transcription initiation factor IIA (TFIIA)%2C gamma chain	protein_coding_gene	GO:0005672	C	IEA	transcription factor TFIIA complex	A component of the transcription machinery of RNA Polymerase II. In humans, TFIIA is a heterotrimer composed of an alpha (P35), beta (P19) and gamma subunits (P12).	5580100	transcription initiation factor IIA subunit 2	aag03022	Basal_transcription_factors
	NC_035107.1	243871570	243872323	AAEL002140	transcription initiation factor IIA (TFIIA)%2C gamma chain	protein_coding_gene	GO:0005634	C	IEA	nucleus	A membrane-bounded organelle of eukaryotic cells in which chromosomes are housed and replicated. In most cells, the nucleus contains all of the cell's chromosomes except the organellar chromosomes, and is the site of RNA synthesis and processing. In some species, or in specialized cell types, RNA metabolism or DNA replication may be absent.	5580100	transcription initiation factor IIA subunit 2	aag03022	Basal_transcription_factors
	NC_035107.1	243871570	243872323	AAEL002140	transcription initiation factor IIA (TFIIA)%2C gamma chain	protein_coding_gene	GO:0006367	P	IEA	transcription initiation at RNA polymerase II promoter	A transcription initiation process that takes place at a RNA polymerase II gene promoter. Messenger RNAs (mRNA) genes, as well as some non-coding RNAs, are transcribed by RNA polymerase II.	5580100	transcription initiation factor IIA subunit 2	aag03022	Basal_transcription_factors
	NC_035108.1	47004237	47644489	AAEL001437	unspecified product	protein_coding_gene	GO:0006355	P	IEA	regulation of DNA-templated transcription	Any process that modulates the frequency, rate or extent of cellular DNA-templated transcription.	5570536	uncharacterized LOC5570536	NA	NA
	NC_035108.1	47652230	47678463	AAEL001410	snf2 histone linker phd ring helicase	protein_coding_gene	GO:0046872	F	IEA	metal ion binding	Binding to a metal ion.	5570537	E3 ubiquitin-protein ligase SHPRH	NA	NA
	NC_035108.1	47652230	47678463	AAEL001410	snf2 histone linker phd ring helicase	protein_coding_gene	GO:0005524	F	IEA	ATP binding	Binding to ATP, adenosine 5'-triphosphate, a universally important coenzyme and enzyme regulator.	5570537	E3 ubiquitin-protein ligase SHPRH	NA	NA
	NC_035108.1	47678389	47679614	AAEL001422	proteasome inhibitor	protein_coding_gene	NA	NA	NA	NA	NA	5570524	Proteasome inhibitor 31 kDa	aag03050	Proteasome
	NC_035108.1	47681943	47682557	AAEL026908	unspecified product	lnc_RNA	NA	NA	NA	NA	NA	NA	NA	NA	NA
	NC_035108.1	47687623	47689741	AAEL015651	Poly	protein_coding_gene	GO:0016757	F	IEA	glycosyltransferase activity	Catalysis of the transfer of a glycosyl group from one compound (donor) to another (acceptor).	5579260	mono [ADP-ribose] polymerase PARP16	NA	NA
	NC_035108.1	47687623	47689741	AAEL015651	Poly	protein_coding_gene	GO:0016020	C	IEA	membrane	A lipid bilayer along with all the proteins and protein complexes embedded in it and attached to it.	5579260	mono [ADP-ribose] polymerase PARP16	NA	NA
	NC_035108.1	47687623	47689741	AAEL015651	Poly	protein_coding_gene	GO:0003950	F	IEA	NAD+ ADP-ribosyltransferase activity	Catalysis of the reaction: NAD+ + (ADP-D-ribosyl)(n)-acceptor = nicotinamide + (ADP-D-ribosyl)(n+1)-acceptor.	5579260	mono [ADP-ribose] polymerase PARP16	NA	NA
	NC_035108.1	47687623	47689741	AAEL015651	Poly	protein_coding_gene	GO:0016740	F	IEA	transferase activity	Catalysis of the transfer of a group, e.g. a methyl group, glycosyl group, acyl group, phosphorus-containing, or other groups, from one compound (generally regarded as the donor) to another compound (generally regarded as the acceptor). Transferase is the systematic name for any enzyme of EC class 2.	5579260	mono [ADP-ribose] polymerase PARP16	NA	NA
	NC_035108.1	47703985	47708871	AAEL001438	unspecified product	protein_coding_gene	NA	NA	NA	NA	NA	5570539	uncharacterized LOC5570539	NA	NA
	NC_035108.1	47735903	47792750	AAEL001394	unspecified product	protein_coding_gene	GO:0005507	F	IEA	copper ion binding	Binding to a copper (Cu) ion.	5570501	peptidylglycine alpha-hydroxylating monooxygenase	NA	NA
	NC_035108.1	47735903	47792750	AAEL001394	unspecified product	protein_coding_gene	GO:0006518	P	IEA	peptide metabolic process	The chemical reactions and pathways involving peptides, compounds of two or more amino acids where the alpha carboxyl group of one is bound to the alpha amino group of another.	5570501	peptidylglycine alpha-hydroxylating monooxygenase	NA	NA
	NC_035108.1	47735903	47792750	AAEL001394	unspecified product	protein_coding_gene	GO:0003824	F	IEA	catalytic activity	Catalysis of a biochemical reaction at physiological temperatures. In biologically catalyzed reactions, the reactants are known as substrates, and the catalysts are naturally occurring macromolecular substances known as enzymes. Enzymes possess specific binding sites for substrates, and are usually composed wholly or largely of protein, but RNA that has catalytic activity (ribozyme) is often also…	5570501	peptidylglycine alpha-hydroxylating monooxygenase	NA	NA
	NC_035108.1	47735903	47792750	AAEL001394	unspecified product	protein_coding_gene	GO:0004497	F	IEA	monooxygenase activity	Catalysis of the incorporation of one atom from molecular oxygen into a compound and the reduction of the other atom of oxygen to water.	5570501	peptidylglycine alpha-hydroxylating monooxygenase	NA	NA
	NC_035108.1	47735903	47792750	AAEL001394	unspecified product	protein_coding_gene	GO:0016020	C	IEA	membrane	A lipid bilayer along with all the proteins and protein complexes embedded in it and attached to it.	5570501	peptidylglycine alpha-hydroxylating monooxygenase	NA	NA
	NC_035108.1	47735903	47792750	AAEL001394	unspecified product	protein_coding_gene	GO:0055114	P	IEA	obsolete oxidation-reduction process	OBSOLETE. A metabolic process that results in the removal or addition of one or more electrons to or from a substance, with or without the concomitant removal or addition of a proton or protons.	5570501	peptidylglycine alpha-hydroxylating monooxygenase	NA	NA
	NC_035108.1	47735903	47792750	AAEL001394	unspecified product	protein_coding_gene	GO:0016715	F	IEA	oxidoreductase activity, acting on paired donors, with incorporation or reduction of molecular oxygen, reduced ascorbate as one donor, and incorporation of one atom of oxygen	Catalysis of an oxidation-reduction (redox) reaction in which hydrogen or electrons are transferred from reduced ascorbate and one other donor, and one atom of oxygen is incorporated into one donor.	5570501	peptidylglycine alpha-hydroxylating monooxygenase	NA	NA
	NC_035108.1	47801236	47847673	AAEL001396	mandelate racemase	protein_coding_gene	GO:0050023	F	IEA	L-fuconate dehydratase activity	Catalysis of the reaction: L-fuconate = 2-dehydro-3-deoxy-L-fuconate + H2O.	5570500	mitochondrial enolase superfamily member 1	aag00051	Fructose_and_mannose_metabolism
	NC_035108.1	47801236	47847673	AAEL001396	mandelate racemase	protein_coding_gene	GO:0009063	P	IEA	amino acid catabolic process	The chemical reactions and pathways resulting in the breakdown of amino acids, organic acids containing one or more amino substituents.	5570500	mitochondrial enolase superfamily member 1	aag00051	Fructose_and_mannose_metabolism
	NC_035108.1	47801236	47847673	AAEL001396	mandelate racemase	protein_coding_gene	GO:0016052	P	IEA	carbohydrate catabolic process	The chemical reactions and pathways resulting in the breakdown of carbohydrates, any of a group of organic compounds based of the general formula Cx(H2O)y.	5570500	mitochondrial enolase superfamily member 1	aag00051	Fructose_and_mannose_metabolism
	NC_035108.1	47801236	47847673	AAEL001396	mandelate racemase	protein_coding_gene	GO:0050023	F	IEA	L-fuconate dehydratase activity	Catalysis of the reaction: L-fuconate = 2-dehydro-3-deoxy-L-fuconate + H2O.	5570500	mitochondrial enolase superfamily member 1	aag01100	Metabolic_pathways
	NC_035108.1	47801236	47847673	AAEL001396	mandelate racemase	protein_coding_gene	GO:0009063	P	IEA	amino acid catabolic process	The chemical reactions and pathways resulting in the breakdown of amino acids, organic acids containing one or more amino substituents.	5570500	mitochondrial enolase superfamily member 1	aag01100	Metabolic_pathways
	NC_035108.1	47801236	47847673	AAEL001396	mandelate racemase	protein_coding_gene	GO:0016052	P	IEA	carbohydrate catabolic process	The chemical reactions and pathways resulting in the breakdown of carbohydrates, any of a group of organic compounds based of the general formula Cx(H2O)y.	5570500	mitochondrial enolase superfamily member 1	aag01100	Metabolic_pathways
	NC_035108.1	47814446	47844266	AAEL001416	unspecified product	protein_coding_gene	GO:0001525	P	IEA	angiogenesis	Blood vessel formation when new vessels emerge from the proliferation of pre-existing blood vessels.	5570540	inner nuclear membrane protein Man1	NA	NA
	NC_035108.1	47814446	47844266	AAEL001416	unspecified product	protein_coding_gene	GO:0006997	P	IEA	nucleus organization	A process that is carried out at the cellular level which results in the assembly, arrangement of constituent parts, or disassembly of the nucleus.	5570540	inner nuclear membrane protein Man1	NA	NA
	NC_035108.1	47814446	47844266	AAEL001416	unspecified product	protein_coding_gene	GO:0003676	F	IEA	nucleic acid binding	Binding to a nucleic acid.	5570540	inner nuclear membrane protein Man1	NA	NA
	NC_035108.1	47814446	47844266	AAEL001416	unspecified product	protein_coding_gene	GO:1902531	P	IEA	regulation of intracellular signal transduction	Any process that modulates the frequency, rate or extent of intracellular signal transduction.	5570540	inner nuclear membrane protein Man1	NA	NA
	NC_035108.1	47814446	47844266	AAEL001416	unspecified product	protein_coding_gene	GO:0016020	C	IEA	membrane	A lipid bilayer along with all the proteins and protein complexes embedded in it and attached to it.	5570540	inner nuclear membrane protein Man1	NA	NA
	NC_035108.1	47814446	47844266	AAEL001416	unspecified product	protein_coding_gene	GO:0005637	C	IEA	nuclear inner membrane	The inner, i.e. lumen-facing, lipid bilayer of the nuclear envelope.	5570540	inner nuclear membrane protein Man1	NA	NA
	NC_035108.1	47849961	47851177	AAEL021546	unspecified product	lnc_RNA	NA	NA	NA	NA	NA	NA	NA	NA	NA
	NC_035108.1	47853216	47872332	AAEL001399	WD_REPEATS_REGION domain-containing protein	protein_coding_gene	NA	NA	NA	NA	NA	5570522	Chromosome transmission fidelity 4	NA	NA
	NC_035108.1	48000116	48026370	AAEL023787	unspecified product	protein_coding_gene	NA	NA	NA	NA	NA	NA	NA	NA	NA
	NC_035108.1	71732659	72085819	AAEL020456	unspecified product	protein_coding_gene	NA	NA	NA	NA	NA	NA	NA	NA	NA
	NC_035108.1	72123206	72213798	AAEL004913	ADP-ribosylation factor 3	protein_coding_gene	GO:0000166	F	IEA	nucleotide binding	Binding to a nucleotide, any compound consisting of a nucleoside that is esterified with (ortho)phosphate or an oligophosphate at any hydroxyl group on the ribose or deoxyribose.	5565647	ADP-ribosylation factor 6	aag04144	Endocytosis
	NC_035108.1	72123206	72213798	AAEL004913	ADP-ribosylation factor 3	protein_coding_gene	GO:0003924	F	IEA	GTPase activity	Catalysis of the reaction: GTP + H2O = GDP + H+ + phosphate.	5565647	ADP-ribosylation factor 6	aag04144	Endocytosis
	NC_035108.1	72123206	72213798	AAEL004913	ADP-ribosylation factor 3	protein_coding_gene	GO:0005525	F	IEA	GTP binding	Binding to GTP, guanosine triphosphate.	5565647	ADP-ribosylation factor 6	aag04144	Endocytosis
	NC_035108.1	72227085	72244667	AAEL004896	unspecified product	protein_coding_gene	GO:0033588	C	IEA	elongator holoenzyme complex	A heterohexameric protein complex composed two discrete heterotrimeric subcomplexes that is involved in modification of wobble nucleosides in tRNA.	110675643	probable elongator complex protein 2	NA	NA
	NC_035108.1	72227085	72244667	AAEL004896	unspecified product	protein_coding_gene	GO:0002098	P	IEA	tRNA wobble uridine modification	The process in which a uridine in position 34 of a tRNA is post-transcriptionally modified.	110675643	probable elongator complex protein 2	NA	NA
	NC_035108.1	72247137	72248075	AAEL023213	unspecified product	lnc_RNA	NA	NA	NA	NA	NA	NA	NA	NA	NA
	NC_035108.1	72267986	72268725	AAEL026590	unspecified product	lnc_RNA	NA	NA	NA	NA	NA	NA	NA	NA	NA
	NC_035108.1	72302068	72362715	AAEL004905	monocarboxylate transporter	protein_coding_gene	GO:0055085	P	IEA	transmembrane transport	The process in which a solute is transported across a lipid bilayer, from one side of a membrane to the other.	5565651	uncharacterized LOC5565651	NA	NA
	NC_035108.1	72302068	72362715	AAEL004905	monocarboxylate transporter	protein_coding_gene	GO:0016020	C	IEA	membrane	A lipid bilayer along with all the proteins and protein complexes embedded in it and attached to it.	5565651	uncharacterized LOC5565651	NA	NA
	NC_035108.1	72332032	72334644	AAEL023162	unspecified product	protein_coding_gene	NA	NA	NA	NA	NA	NA	NA	NA	NA
	NC_035108.1	72378042	72388896	AAEL004910	Post-GPI attachment to proteins factor 3	protein_coding_gene	GO:0006506	P	IEA	GPI anchor biosynthetic process	The chemical reactions and pathways resulting in the formation of a glycosylphosphatidylinositol (GPI) anchor that attaches some membrane proteins to the lipid bilayer of the cell membrane. The phosphatidylinositol group is linked via the C-6 hydroxyl residue of inositol to a carbohydrate chain which is itself linked to the protein via an ethanolamine phosphate group, its amino group forming an a…	5565658	Per1-like protein PGAP3	NA	NA
	NC_035108.1	72378042	72388896	AAEL004910	Post-GPI attachment to proteins factor 3	protein_coding_gene	GO:0016020	C	IEA	membrane	A lipid bilayer along with all the proteins and protein complexes embedded in it and attached to it.	5565658	Per1-like protein PGAP3	NA	NA
	NC_035108.1	72378042	72388896	AAEL004910	Post-GPI attachment to proteins factor 3	protein_coding_gene	GO:0005794	C	IEA	Golgi apparatus	A membrane-bound cytoplasmic organelle of the endomembrane system that further processes the core oligosaccharides (e.g. N-glycans) added to proteins in the endoplasmic reticulum and packages them into membrane-bound vesicles. The Golgi apparatus operates at the intersection of the secretory, lysosomal, and endocytic pathways.	5565658	Per1-like protein PGAP3	NA	NA
	NC_035108.1	72378042	72388896	AAEL004910	Post-GPI attachment to proteins factor 3	protein_coding_gene	GO:0000139	C	IEA	Golgi membrane	The lipid bilayer surrounding any of the compartments of the Golgi apparatus.	5565658	Per1-like protein PGAP3	NA	NA
	NC_035108.1	72390352	72391143	AAEL027466	unspecified product	lnc_RNA	NA	NA	NA	NA	NA	NA	NA	NA	NA
	NC_035108.1	72393327	72410117	AAEL004902	ras-related protein Rab-2A%2C putative	protein_coding_gene	GO:0003924	F	IEA	GTPase activity	Catalysis of the reaction: GTP + H2O = GDP + H+ + phosphate.	5565652	RAS oncogene family member Rab2	NA	NA
	NC_035108.1	72393327	72410117	AAEL004902	ras-related protein Rab-2A%2C putative	protein_coding_gene	GO:0005525	F	IEA	GTP binding	Binding to GTP, guanosine triphosphate.	5565652	RAS oncogene family member Rab2	NA	NA
	NC_035108.1	72419769	72446831	AAEL004911	DEAD box ATP-dependent RNA helicase	protein_coding_gene	GO:0005524	F	IEA	ATP binding	Binding to ATP, adenosine 5'-triphosphate, a universally important coenzyme and enzyme regulator.	5565654	probable ATP-dependent RNA helicase DDX20	NA	NA
	NC_035108.1	72419769	72446831	AAEL004911	DEAD box ATP-dependent RNA helicase	protein_coding_gene	GO:0003676	F	IEA	nucleic acid binding	Binding to a nucleic acid.	5565654	probable ATP-dependent RNA helicase DDX20	NA	NA
	NC_035108.1	72447000	72463103	AAEL004916	unspecified product	protein_coding_gene	GO:0016020	C	IEA	membrane	A lipid bilayer along with all the proteins and protein complexes embedded in it and attached to it.	5565650	D-glucuronyl C5-epimerase	aag00534	Glycosaminoglycan_biosynthesis
	NC_035108.1	72447000	72463103	AAEL004916	unspecified product	protein_coding_gene	GO:0047464	F	IEA	heparosan-N-sulfate-glucuronate 5-epimerase activity	Catalysis of the reaction: heparosan-N-sulfate D-glucuronate = heparosan-N-sulfate L-iduronate.	5565650	D-glucuronyl C5-epimerase	aag00534	Glycosaminoglycan_biosynthesis
	NC_035108.1	72447000	72463103	AAEL004916	unspecified product	protein_coding_gene	GO:0015012	P	IEA	heparan sulfate proteoglycan biosynthetic process	The chemical reactions and pathways resulting in the formation of the heparan sulfate proteoglycan, a glycosaminoglycan with repeat unit consisting of alternating alpha-(1->4)-linked hexuronic acid and glucosamine residues; the former are a mixture of sulfated and nonsulfated D-glucuronic acid and L-iduronic acid; the L-iduronic acid is either sulfated or acetylated on its amino group as well as …	5565650	D-glucuronyl C5-epimerase	aag00534	Glycosaminoglycan_biosynthesis
	NC_035108.1	72447000	72463103	AAEL004916	unspecified product	protein_coding_gene	GO:0016020	C	IEA	membrane	A lipid bilayer along with all the proteins and protein complexes embedded in it and attached to it.	5565650	D-glucuronyl C5-epimerase	aag01100	Metabolic_pathways
	NC_035108.1	72447000	72463103	AAEL004916	unspecified product	protein_coding_gene	GO:0047464	F	IEA	heparosan-N-sulfate-glucuronate 5-epimerase activity	Catalysis of the reaction: heparosan-N-sulfate D-glucuronate = heparosan-N-sulfate L-iduronate.	5565650	D-glucuronyl C5-epimerase	aag01100	Metabolic_pathways
	NC_035108.1	72447000	72463103	AAEL004916	unspecified product	protein_coding_gene	GO:0015012	P	IEA	heparan sulfate proteoglycan biosynthetic process	The chemical reactions and pathways resulting in the formation of the heparan sulfate proteoglycan, a glycosaminoglycan with repeat unit consisting of alternating alpha-(1->4)-linked hexuronic acid and glucosamine residues; the former are a mixture of sulfated and nonsulfated D-glucuronic acid and L-iduronic acid; the L-iduronic acid is either sulfated or acetylated on its amino group as well as …	5565650	D-glucuronyl C5-epimerase	aag01100	Metabolic_pathways
	NC_035108.1	72587974	72588485	AAEL004915	unspecified product	protein_coding_gene	NA	NA	NA	NA	NA	5565656	uncharacterized LOC5565656	NA	NA
	NC_035108.1	72692987	72693684	AAEL021685	unspecified product	protein_coding_gene	NA	NA	NA	NA	NA	NA	NA	NA	NA
	NC_035108.1	72735954	72736518	AAEL023331	unspecified product	lnc_RNA	NA	NA	NA	NA	NA	NA	NA	NA	NA
	NC_035108.1	72742549	72743113	AAEL027563	unspecified product	lnc_RNA	NA	NA	NA	NA	NA	NA	NA	NA	NA
	NC_035108.1	72947385	72949319	AAEL020662	unspecified product	lnc_RNA	NA	NA	NA	NA	NA	NA	NA	NA	NA
	NC_035108.1	104985699	105047892	AAEL022897	unspecified product	protein_coding_gene	NA	NA	NA	NA	NA	NA	NA	NA	NA
	NC_035108.1	105034349	105035657	AAEL027607	unspecified product	protein_coding_gene	NA	NA	NA	NA	NA	NA	NA	NA	NA
	NC_035108.1	105047986	105049120	AAEL015107	unspecified product	protein_coding_gene	GO:0016020	C	IEA	membrane	A lipid bilayer along with all the proteins and protein complexes embedded in it and attached to it.	5574509	phosphatidylinositol glycan anchor biosynthesis class F	aag00563	Glycosylphosphatidylinositol_(GPI)-anchor_biosynthesis
	NC_035108.1	105047986	105049120	AAEL015107	unspecified product	protein_coding_gene	GO:0005789	C	IEA	endoplasmic reticulum membrane	The lipid bilayer surrounding the endoplasmic reticulum.	5574509	phosphatidylinositol glycan anchor biosynthesis class F	aag00563	Glycosylphosphatidylinositol_(GPI)-anchor_biosynthesis
	NC_035108.1	105047986	105049120	AAEL015107	unspecified product	protein_coding_gene	GO:0006506	P	IEA	GPI anchor biosynthetic process	The chemical reactions and pathways resulting in the formation of a glycosylphosphatidylinositol (GPI) anchor that attaches some membrane proteins to the lipid bilayer of the cell membrane. The phosphatidylinositol group is linked via the C-6 hydroxyl residue of inositol to a carbohydrate chain which is itself linked to the protein via an ethanolamine phosphate group, its amino group forming an a…	5574509	phosphatidylinositol glycan anchor biosynthesis class F	aag00563	Glycosylphosphatidylinositol_(GPI)-anchor_biosynthesis
	NC_035108.1	105047986	105049120	AAEL015107	unspecified product	protein_coding_gene	GO:0016020	C	IEA	membrane	A lipid bilayer along with all the proteins and protein complexes embedded in it and attached to it.	5574509	phosphatidylinositol glycan anchor biosynthesis class F	aag01100	Metabolic_pathways
	NC_035108.1	105047986	105049120	AAEL015107	unspecified product	protein_coding_gene	GO:0005789	C	IEA	endoplasmic reticulum membrane	The lipid bilayer surrounding the endoplasmic reticulum.	5574509	phosphatidylinositol glycan anchor biosynthesis class F	aag01100	Metabolic_pathways
	NC_035108.1	105047986	105049120	AAEL015107	unspecified product	protein_coding_gene	GO:0006506	P	IEA	GPI anchor biosynthetic process	The chemical reactions and pathways resulting in the formation of a glycosylphosphatidylinositol (GPI) anchor that attaches some membrane proteins to the lipid bilayer of the cell membrane. The phosphatidylinositol group is linked via the C-6 hydroxyl residue of inositol to a carbohydrate chain which is itself linked to the protein via an ethanolamine phosphate group, its amino group forming an a…	5574509	phosphatidylinositol glycan anchor biosynthesis class F	aag01100	Metabolic_pathways
	NC_035108.1	105079029	105090374	AAEL026679	unspecified product	lnc_RNA	NA	NA	NA	NA	NA	NA	NA	NA	NA
	NC_035108.1	105139264	105150132	AAEL021480	unspecified product	lnc_RNA	NA	NA	NA	NA	NA	NA	NA	NA	NA
	NC_035108.1	105156310	105156859	AAEL021721	unspecified product	lnc_RNA	NA	NA	NA	NA	NA	NA	NA	NA	NA
	NC_035108.1	105158326	105158918	AAEL027789	unspecified product	lnc_RNA	NA	NA	NA	NA	NA	NA	NA	NA	NA
	NC_035108.1	105190587	105191150	AAEL024584	unspecified product	lnc_RNA	NA	NA	NA	NA	NA	NA	NA	NA	NA
	NC_035108.1	105209305	105210788	AAEL021056	unspecified product	lnc_RNA	NA	NA	NA	NA	NA	NA	NA	NA	NA
	NC_035108.1	105294524	105302630	AAEL023492	unspecified product	lnc_RNA	NA	NA	NA	NA	NA	NA	NA	NA	NA
	NC_035108.1	105324434	105330253	AAEL012837	unspecified product	protein_coding_gene	NA	NA	NA	NA	NA	5576854	uncharacterized LOC5576854	NA	NA
	NC_035108.1	105386644	105495360	AAEL012835	85 kda calcium-independent phospholipase A2 (ipla2)	protein_coding_gene	GO:0006629	P	IEA	lipid metabolic process	The chemical reactions and pathways involving lipids, compounds soluble in an organic solvent but not, or sparingly, in an aqueous solvent. Includes fatty acids; neutral fats, other fatty-acid esters, and soaps; long-chain (fatty) alcohols and waxes; sphingoids and other long-chain bases; glycolipids, phospholipids and sphingolipids; and carotenes, polyprenols, sterols, terpenes and other isopren…	5576852	calcium-independent phospholipase A2 VIA	aag00592	alpha-Linolenic_acid_metabolism
	NC_035108.1	105386644	105495360	AAEL012835	85 kda calcium-independent phospholipase A2 (ipla2)	protein_coding_gene	GO:0016787	F	IEA	hydrolase activity	Catalysis of the hydrolysis of various bonds, e.g. C-O, C-N, C-C, phosphoric anhydride bonds, etc.	5576852	calcium-independent phospholipase A2 VIA	aag00592	alpha-Linolenic_acid_metabolism
	NC_035108.1	105386644	105495360	AAEL012835	85 kda calcium-independent phospholipase A2 (ipla2)	protein_coding_gene	GO:0016042	P	IEA	lipid catabolic process	The chemical reactions and pathways resulting in the breakdown of lipids, compounds soluble in an organic solvent but not, or sparingly, in an aqueous solvent.	5576852	calcium-independent phospholipase A2 VIA	aag00592	alpha-Linolenic_acid_metabolism
	NC_035108.1	105386644	105495360	AAEL012835	85 kda calcium-independent phospholipase A2 (ipla2)	protein_coding_gene	GO:0006629	P	IEA	lipid metabolic process	The chemical reactions and pathways involving lipids, compounds soluble in an organic solvent but not, or sparingly, in an aqueous solvent. Includes fatty acids; neutral fats, other fatty-acid esters, and soaps; long-chain (fatty) alcohols and waxes; sphingoids and other long-chain bases; glycolipids, phospholipids and sphingolipids; and carotenes, polyprenols, sterols, terpenes and other isopren…	5576852	calcium-independent phospholipase A2 VIA	aag00590	Arachidonic_acid_metabolism
	NC_035108.1	105386644	105495360	AAEL012835	85 kda calcium-independent phospholipase A2 (ipla2)	protein_coding_gene	GO:0016787	F	IEA	hydrolase activity	Catalysis of the hydrolysis of various bonds, e.g. C-O, C-N, C-C, phosphoric anhydride bonds, etc.	5576852	calcium-independent phospholipase A2 VIA	aag00590	Arachidonic_acid_metabolism
	NC_035108.1	105386644	105495360	AAEL012835	85 kda calcium-independent phospholipase A2 (ipla2)	protein_coding_gene	GO:0016042	P	IEA	lipid catabolic process	The chemical reactions and pathways resulting in the breakdown of lipids, compounds soluble in an organic solvent but not, or sparingly, in an aqueous solvent.	5576852	calcium-independent phospholipase A2 VIA	aag00590	Arachidonic_acid_metabolism
	NC_035108.1	105386644	105495360	AAEL012835	85 kda calcium-independent phospholipase A2 (ipla2)	protein_coding_gene	GO:0006629	P	IEA	lipid metabolic process	The chemical reactions and pathways involving lipids, compounds soluble in an organic solvent but not, or sparingly, in an aqueous solvent. Includes fatty acids; neutral fats, other fatty-acid esters, and soaps; long-chain (fatty) alcohols and waxes; sphingoids and other long-chain bases; glycolipids, phospholipids and sphingolipids; and carotenes, polyprenols, sterols, terpenes and other isopren…	5576852	calcium-independent phospholipase A2 VIA	aag04148	Efferocytosis
	NC_035108.1	105386644	105495360	AAEL012835	85 kda calcium-independent phospholipase A2 (ipla2)	protein_coding_gene	GO:0016787	F	IEA	hydrolase activity	Catalysis of the hydrolysis of various bonds, e.g. C-O, C-N, C-C, phosphoric anhydride bonds, etc.	5576852	calcium-independent phospholipase A2 VIA	aag04148	Efferocytosis
	NC_035108.1	105386644	105495360	AAEL012835	85 kda calcium-independent phospholipase A2 (ipla2)	protein_coding_gene	GO:0016042	P	IEA	lipid catabolic process	The chemical reactions and pathways resulting in the breakdown of lipids, compounds soluble in an organic solvent but not, or sparingly, in an aqueous solvent.	5576852	calcium-independent phospholipase A2 VIA	aag04148	Efferocytosis
	NC_035108.1	105386644	105495360	AAEL012835	85 kda calcium-independent phospholipase A2 (ipla2)	protein_coding_gene	GO:0006629	P	IEA	lipid metabolic process	The chemical reactions and pathways involving lipids, compounds soluble in an organic solvent but not, or sparingly, in an aqueous solvent. Includes fatty acids; neutral fats, other fatty-acid esters, and soaps; long-chain (fatty) alcohols and waxes; sphingoids and other long-chain bases; glycolipids, phospholipids and sphingolipids; and carotenes, polyprenols, sterols, terpenes and other isopren…	5576852	calcium-independent phospholipase A2 VIA	aag00565	Ether_lipid_metabolism
	NC_035108.1	105386644	105495360	AAEL012835	85 kda calcium-independent phospholipase A2 (ipla2)	protein_coding_gene	GO:0016787	F	IEA	hydrolase activity	Catalysis of the hydrolysis of various bonds, e.g. C-O, C-N, C-C, phosphoric anhydride bonds, etc.	5576852	calcium-independent phospholipase A2 VIA	aag00565	Ether_lipid_metabolism
	NC_035108.1	105386644	105495360	AAEL012835	85 kda calcium-independent phospholipase A2 (ipla2)	protein_coding_gene	GO:0016042	P	IEA	lipid catabolic process	The chemical reactions and pathways resulting in the breakdown of lipids, compounds soluble in an organic solvent but not, or sparingly, in an aqueous solvent.	5576852	calcium-independent phospholipase A2 VIA	aag00565	Ether_lipid_metabolism
	NC_035108.1	105386644	105495360	AAEL012835	85 kda calcium-independent phospholipase A2 (ipla2)	protein_coding_gene	GO:0006629	P	IEA	lipid metabolic process	The chemical reactions and pathways involving lipids, compounds soluble in an organic solvent but not, or sparingly, in an aqueous solvent. Includes fatty acids; neutral fats, other fatty-acid esters, and soaps; long-chain (fatty) alcohols and waxes; sphingoids and other long-chain bases; glycolipids, phospholipids and sphingolipids; and carotenes, polyprenols, sterols, terpenes and other isopren…	5576852	calcium-independent phospholipase A2 VIA	aag00564	Glycerophospholipid_metabolism
	NC_035108.1	105386644	105495360	AAEL012835	85 kda calcium-independent phospholipase A2 (ipla2)	protein_coding_gene	GO:0016787	F	IEA	hydrolase activity	Catalysis of the hydrolysis of various bonds, e.g. C-O, C-N, C-C, phosphoric anhydride bonds, etc.	5576852	calcium-independent phospholipase A2 VIA	aag00564	Glycerophospholipid_metabolism
	NC_035108.1	105386644	105495360	AAEL012835	85 kda calcium-independent phospholipase A2 (ipla2)	protein_coding_gene	GO:0016042	P	IEA	lipid catabolic process	The chemical reactions and pathways resulting in the breakdown of lipids, compounds soluble in an organic solvent but not, or sparingly, in an aqueous solvent.	5576852	calcium-independent phospholipase A2 VIA	aag00564	Glycerophospholipid_metabolism
	NC_035108.1	105386644	105495360	AAEL012835	85 kda calcium-independent phospholipase A2 (ipla2)	protein_coding_gene	GO:0006629	P	IEA	lipid metabolic process	The chemical reactions and pathways involving lipids, compounds soluble in an organic solvent but not, or sparingly, in an aqueous solvent. Includes fatty acids; neutral fats, other fatty-acid esters, and soaps; long-chain (fatty) alcohols and waxes; sphingoids and other long-chain bases; glycolipids, phospholipids and sphingolipids; and carotenes, polyprenols, sterols, terpenes and other isopren…	5576852	calcium-independent phospholipase A2 VIA	aag01100	Metabolic_pathways
	NC_035108.1	105386644	105495360	AAEL012835	85 kda calcium-independent phospholipase A2 (ipla2)	protein_coding_gene	GO:0016787	F	IEA	hydrolase activity	Catalysis of the hydrolysis of various bonds, e.g. C-O, C-N, C-C, phosphoric anhydride bonds, etc.	5576852	calcium-independent phospholipase A2 VIA	aag01100	Metabolic_pathways
	NC_035108.1	105386644	105495360	AAEL012835	85 kda calcium-independent phospholipase A2 (ipla2)	protein_coding_gene	GO:0016042	P	IEA	lipid catabolic process	The chemical reactions and pathways resulting in the breakdown of lipids, compounds soluble in an organic solvent but not, or sparingly, in an aqueous solvent.	5576852	calcium-independent phospholipase A2 VIA	aag01100	Metabolic_pathways
	NC_035108.1	105438555	105439387	AAEL021686	unspecified product	lnc_RNA	NA	NA	NA	NA	NA	NA	NA	NA	NA
	NC_035108.1	105507016	105515538	AAEL024342	unspecified product	protein_coding_gene	GO:0016020	C	IEA	membrane	A lipid bilayer along with all the proteins and protein complexes embedded in it and attached to it.	NA	NA	NA	NA
	NC_035108.1	105507016	105515538	AAEL024342	unspecified product	protein_coding_gene	GO:0055114	P	IEA	obsolete oxidation-reduction process	OBSOLETE. A metabolic process that results in the removal or addition of one or more electrons to or from a substance, with or without the concomitant removal or addition of a proton or protons.	NA	NA	NA	NA
	NC_035108.1	105533113	105566125	AAEL012832	cytochrome B561	protein_coding_gene	GO:0016020	C	IEA	membrane	A lipid bilayer along with all the proteins and protein complexes embedded in it and attached to it.	5576849	cytochrome b561	NA	NA
	NC_035108.1	105533113	105566125	AAEL012832	cytochrome B561	protein_coding_gene	GO:0016491	F	IEA	oxidoreductase activity	Catalysis of an oxidation-reduction (redox) reaction, a reversible chemical reaction in which the oxidation state of an atom or atoms within a molecule is altered. One substrate acts as a hydrogen or electron donor and becomes oxidized, while the other acts as hydrogen or electron acceptor and becomes reduced.	5576849	cytochrome b561	NA	NA
	NC_035108.1	105533113	105566125	AAEL012832	cytochrome B561	protein_coding_gene	GO:0055114	P	IEA	obsolete oxidation-reduction process	OBSOLETE. A metabolic process that results in the removal or addition of one or more electrons to or from a substance, with or without the concomitant removal or addition of a proton or protons.	5576849	cytochrome b561	NA	NA
	NC_035108.1	105533113	105566125	AAEL012832	cytochrome B561	protein_coding_gene	GO:0046872	F	IEA	metal ion binding	Binding to a metal ion.	5576849	cytochrome b561	NA	NA
	NC_035108.1	105533113	105566125	AAEL012832	cytochrome B561	protein_coding_gene	GO:0031902	C	IEA	late endosome membrane	The lipid bilayer surrounding a late endosome.	5576849	cytochrome b561	NA	NA
	NC_035108.1	105533113	105566125	AAEL012832	cytochrome B561	protein_coding_gene	GO:0005765	C	IEA	lysosomal membrane	The lipid bilayer surrounding the lysosome and separating its contents from the cell cytoplasm.	5576849	cytochrome b561	NA	NA
	NC_035108.1	105567293	105579295	AAEL026591	unspecified product	protein_coding_gene	NA	NA	NA	NA	NA	NA	NA	NA	NA
	NC_035108.1	105581493	105605376	AAEL012830	anti-silencing protein	protein_coding_gene	GO:0006333	P	IEA	chromatin organization	The assembly or remodeling of chromatin composed of DNA complexed with histones, other associated proteins, and sometimes RNA.	5575236	histone chaperone asf1	NA	NA
	NC_035108.1	105581493	105605376	AAEL012830	anti-silencing protein	protein_coding_gene	GO:0005634	C	IEA	nucleus	A membrane-bounded organelle of eukaryotic cells in which chromosomes are housed and replicated. In most cells, the nucleus contains all of the cell's chromosomes except the organellar chromosomes, and is the site of RNA synthesis and processing. In some species, or in specialized cell types, RNA metabolism or DNA replication may be absent.	5575236	histone chaperone asf1	NA	NA
	NC_035108.1	105581493	105605376	AAEL012830	anti-silencing protein	protein_coding_gene	GO:0098519	F	IEA	obsolete nucleotide phosphatase activity, acting on free nucleotides	OBSOLETE. Catalysis of the reaction: nucleotide + H2O = nucleotide + phosphate.	5575236	histone chaperone asf1	NA	NA
	NC_035108.1	105581493	105605376	AAEL012830	anti-silencing protein	protein_coding_gene	GO:0016311	P	IEA	dephosphorylation	The process of removing one or more phosphoric (ester or anhydride) residues from a molecule.	5575236	histone chaperone asf1	NA	NA
	NC_035108.1	105605317	105616190	AAEL011701	unspecified product	protein_coding_gene	GO:0003899	F	IEA	DNA-directed 5'-3' RNA polymerase activity	Catalysis of the reaction: nucleoside triphosphate + RNA(n) = diphosphate + RNA(n+1). Utilizes a DNA template, i.e. the catalysis of DNA-template-directed extension of the 3'-end of an RNA strand by one nucleotide at a time. Can initiate a chain 'de novo'.	5575240	RNA polymerase III subunit E	aag03020	RNA_polymerase
	NC_035108.1	105605317	105616190	AAEL011701	unspecified product	protein_coding_gene	GO:0005634	C	IEA	nucleus	A membrane-bounded organelle of eukaryotic cells in which chromosomes are housed and replicated. In most cells, the nucleus contains all of the cell's chromosomes except the organellar chromosomes, and is the site of RNA synthesis and processing. In some species, or in specialized cell types, RNA metabolism or DNA replication may be absent.	5575240	RNA polymerase III subunit E	aag03020	RNA_polymerase
	NC_035108.1	105605317	105616190	AAEL011701	unspecified product	protein_coding_gene	GO:0006351	P	IEA	DNA-templated transcription	The synthesis of an RNA transcript from a DNA template.	5575240	RNA polymerase III subunit E	aag03020	RNA_polymerase
	NC_035108.1	105622328	105623401	AAEL011700	phosphatidylinositol glycan%2C class c	protein_coding_gene	GO:0017176	F	IEA	phosphatidylinositol N-acetylglucosaminyltransferase activity	Catalysis of the reaction: UDP-N-acetyl-D-glucosamine + phosphatidylinositol = UDP + N-acetyl-D-glucosaminylphosphatidylinositol.	5575247	phosphatidylinositol glycan anchor biosynthesis class C	aag00563	Glycosylphosphatidylinositol_(GPI)-anchor_biosynthesis
	NC_035108.1	105622328	105623401	AAEL011700	phosphatidylinositol glycan%2C class c	protein_coding_gene	GO:0016020	C	IEA	membrane	A lipid bilayer along with all the proteins and protein complexes embedded in it and attached to it.	5575247	phosphatidylinositol glycan anchor biosynthesis class C	aag00563	Glycosylphosphatidylinositol_(GPI)-anchor_biosynthesis
	NC_035108.1	105622328	105623401	AAEL011700	phosphatidylinositol glycan%2C class c	protein_coding_gene	GO:0006506	P	IEA	GPI anchor biosynthetic process	The chemical reactions and pathways resulting in the formation of a glycosylphosphatidylinositol (GPI) anchor that attaches some membrane proteins to the lipid bilayer of the cell membrane. The phosphatidylinositol group is linked via the C-6 hydroxyl residue of inositol to a carbohydrate chain which is itself linked to the protein via an ethanolamine phosphate group, its amino group forming an a…	5575247	phosphatidylinositol glycan anchor biosynthesis class C	aag00563	Glycosylphosphatidylinositol_(GPI)-anchor_biosynthesis
	NC_035108.1	105622328	105623401	AAEL011700	phosphatidylinositol glycan%2C class c	protein_coding_gene	GO:0017176	F	IEA	phosphatidylinositol N-acetylglucosaminyltransferase activity	Catalysis of the reaction: UDP-N-acetyl-D-glucosamine + phosphatidylinositol = UDP + N-acetyl-D-glucosaminylphosphatidylinositol.	5575247	phosphatidylinositol glycan anchor biosynthesis class C	aag01100	Metabolic_pathways
	NC_035108.1	105622328	105623401	AAEL011700	phosphatidylinositol glycan%2C class c	protein_coding_gene	GO:0016020	C	IEA	membrane	A lipid bilayer along with all the proteins and protein complexes embedded in it and attached to it.	5575247	phosphatidylinositol glycan anchor biosynthesis class C	aag01100	Metabolic_pathways
	NC_035108.1	105622328	105623401	AAEL011700	phosphatidylinositol glycan%2C class c	protein_coding_gene	GO:0006506	P	IEA	GPI anchor biosynthetic process	The chemical reactions and pathways resulting in the formation of a glycosylphosphatidylinositol (GPI) anchor that attaches some membrane proteins to the lipid bilayer of the cell membrane. The phosphatidylinositol group is linked via the C-6 hydroxyl residue of inositol to a carbohydrate chain which is itself linked to the protein via an ethanolamine phosphate group, its amino group forming an a…	5575247	phosphatidylinositol glycan anchor biosynthesis class C	aag01100	Metabolic_pathways
	NC_035108.1	105624950	105625021	AAEL028963	unspecified product	tRNA	NA	NA	NA	NA	NA	NA	NA	NA	NA
	NC_035108.1	105625694	105631881	AAEL011707	unspecified product	protein_coding_gene	GO:0003676	F	IEA	nucleic acid binding	Binding to a nucleic acid.	5575246	zinc finger protein Xfin	NA	NA
	NC_035108.1	105635184	105637227	AAEL011705	unspecified product	protein_coding_gene	GO:0003676	F	IEA	nucleic acid binding	Binding to a nucleic acid.	5575245	zinc finger protein 235	NA	NA
	NC_035108.1	105656940	105669258	AAEL011709	diacylglycerol kinase%2C epsilon	protein_coding_gene	GO:0016301	F	IEA	kinase activity	Catalysis of the transfer of a phosphate group, usually from ATP, to a substrate molecule.	5575244	diacylglycerol kinase epsilon	aag00561	Glycerolipid_metabolism
	NC_035108.1	105656940	105669258	AAEL011709	diacylglycerol kinase%2C epsilon	protein_coding_gene	GO:0035556	P	IEA	intracellular signal transduction	The process in which a signal is passed on to downstream components within the cell, which become activated themselves to further propagate the signal and finally trigger a change in the function or state of the cell.	5575244	diacylglycerol kinase epsilon	aag00561	Glycerolipid_metabolism
	NC_035108.1	105656940	105669258	AAEL011709	diacylglycerol kinase%2C epsilon	protein_coding_gene	GO:0016310	P	IEA	phosphorylation	The process of introducing a phosphate group into a molecule, usually with the formation of a phosphoric ester, a phosphoric anhydride or a phosphoric amide.	5575244	diacylglycerol kinase epsilon	aag00561	Glycerolipid_metabolism
	NC_035108.1	105656940	105669258	AAEL011709	diacylglycerol kinase%2C epsilon	protein_coding_gene	GO:0007205	P	IEA	protein kinase C-activating G protein-coupled receptor signaling pathway	The series of molecular signals generated as a consequence of a G protein-coupled receptor binding to its physiological ligand, where the pathway proceeds with activation of protein kinase C (PKC). PKC is activated by second messengers including diacylglycerol (DAG).	5575244	diacylglycerol kinase epsilon	aag00561	Glycerolipid_metabolism
	NC_035108.1	105656940	105669258	AAEL011709	diacylglycerol kinase%2C epsilon	protein_coding_gene	GO:0007165	P	IEA	signal transduction	The cellular process in which a signal is conveyed to trigger a change in the activity or state of a cell. Signal transduction begins with reception of a signal (e.g. a ligand binding to a receptor or receptor activation by a stimulus such as light), or for signal transduction in the absence of ligand, signal-withdrawal or the activity of a constitutively active receptor. Signal transduction ends…	5575244	diacylglycerol kinase epsilon	aag00561	Glycerolipid_metabolism
	NC_035108.1	105656940	105669258	AAEL011709	diacylglycerol kinase%2C epsilon	protein_coding_gene	GO:0004143	F	IEA	ATP-dependent diacylglycerol kinase activity	Catalysis of the reaction: a 1,2-diacyl-sn-glycerol + ATP = a 1,2-diacyl-sn-glycero-3-phosphate + ADP + H+.	5575244	diacylglycerol kinase epsilon	aag00561	Glycerolipid_metabolism
	NC_035108.1	105656940	105669258	AAEL011709	diacylglycerol kinase%2C epsilon	protein_coding_gene	GO:0000166	F	IEA	nucleotide binding	Binding to a nucleotide, any compound consisting of a nucleoside that is esterified with (ortho)phosphate or an oligophosphate at any hydroxyl group on the ribose or deoxyribose.	5575244	diacylglycerol kinase epsilon	aag00561	Glycerolipid_metabolism
	NC_035108.1	105656940	105669258	AAEL011709	diacylglycerol kinase%2C epsilon	protein_coding_gene	GO:0016740	F	IEA	transferase activity	Catalysis of the transfer of a group, e.g. a methyl group, glycosyl group, acyl group, phosphorus-containing, or other groups, from one compound (generally regarded as the donor) to another compound (generally regarded as the acceptor). Transferase is the systematic name for any enzyme of EC class 2.	5575244	diacylglycerol kinase epsilon	aag00561	Glycerolipid_metabolism
	NC_035108.1	105656940	105669258	AAEL011709	diacylglycerol kinase%2C epsilon	protein_coding_gene	GO:0005524	F	IEA	ATP binding	Binding to ATP, adenosine 5'-triphosphate, a universally important coenzyme and enzyme regulator.	5575244	diacylglycerol kinase epsilon	aag00561	Glycerolipid_metabolism
	NC_035108.1	105656940	105669258	AAEL011709	diacylglycerol kinase%2C epsilon	protein_coding_gene	GO:0003951	F	IEA	NAD+ kinase activity	Catalysis of the reaction: ATP + NAD+ = ADP + 2 H+ + NADP+.	5575244	diacylglycerol kinase epsilon	aag00561	Glycerolipid_metabolism
	NC_035108.1	105656940	105669258	AAEL011709	diacylglycerol kinase%2C epsilon	protein_coding_gene	GO:0016301	F	IEA	kinase activity	Catalysis of the transfer of a phosphate group, usually from ATP, to a substrate molecule.	5575244	diacylglycerol kinase epsilon	aag00564	Glycerophospholipid_metabolism
	NC_035108.1	105656940	105669258	AAEL011709	diacylglycerol kinase%2C epsilon	protein_coding_gene	GO:0035556	P	IEA	intracellular signal transduction	The process in which a signal is passed on to downstream components within the cell, which become activated themselves to further propagate the signal and finally trigger a change in the function or state of the cell.	5575244	diacylglycerol kinase epsilon	aag00564	Glycerophospholipid_metabolism
	NC_035108.1	105656940	105669258	AAEL011709	diacylglycerol kinase%2C epsilon	protein_coding_gene	GO:0016310	P	IEA	phosphorylation	The process of introducing a phosphate group into a molecule, usually with the formation of a phosphoric ester, a phosphoric anhydride or a phosphoric amide.	5575244	diacylglycerol kinase epsilon	aag00564	Glycerophospholipid_metabolism
	NC_035108.1	105656940	105669258	AAEL011709	diacylglycerol kinase%2C epsilon	protein_coding_gene	GO:0007205	P	IEA	protein kinase C-activating G protein-coupled receptor signaling pathway	The series of molecular signals generated as a consequence of a G protein-coupled receptor binding to its physiological ligand, where the pathway proceeds with activation of protein kinase C (PKC). PKC is activated by second messengers including diacylglycerol (DAG).	5575244	diacylglycerol kinase epsilon	aag00564	Glycerophospholipid_metabolism
	NC_035108.1	105656940	105669258	AAEL011709	diacylglycerol kinase%2C epsilon	protein_coding_gene	GO:0007165	P	IEA	signal transduction	The cellular process in which a signal is conveyed to trigger a change in the activity or state of a cell. Signal transduction begins with reception of a signal (e.g. a ligand binding to a receptor or receptor activation by a stimulus such as light), or for signal transduction in the absence of ligand, signal-withdrawal or the activity of a constitutively active receptor. Signal transduction ends…	5575244	diacylglycerol kinase epsilon	aag00564	Glycerophospholipid_metabolism
	NC_035108.1	105656940	105669258	AAEL011709	diacylglycerol kinase%2C epsilon	protein_coding_gene	GO:0004143	F	IEA	ATP-dependent diacylglycerol kinase activity	Catalysis of the reaction: a 1,2-diacyl-sn-glycerol + ATP = a 1,2-diacyl-sn-glycero-3-phosphate + ADP + H+.	5575244	diacylglycerol kinase epsilon	aag00564	Glycerophospholipid_metabolism
	NC_035108.1	105656940	105669258	AAEL011709	diacylglycerol kinase%2C epsilon	protein_coding_gene	GO:0000166	F	IEA	nucleotide binding	Binding to a nucleotide, any compound consisting of a nucleoside that is esterified with (ortho)phosphate or an oligophosphate at any hydroxyl group on the ribose or deoxyribose.	5575244	diacylglycerol kinase epsilon	aag00564	Glycerophospholipid_metabolism
	NC_035108.1	105656940	105669258	AAEL011709	diacylglycerol kinase%2C epsilon	protein_coding_gene	GO:0016740	F	IEA	transferase activity	Catalysis of the transfer of a group, e.g. a methyl group, glycosyl group, acyl group, phosphorus-containing, or other groups, from one compound (generally regarded as the donor) to another compound (generally regarded as the acceptor). Transferase is the systematic name for any enzyme of EC class 2.	5575244	diacylglycerol kinase epsilon	aag00564	Glycerophospholipid_metabolism
	NC_035108.1	105656940	105669258	AAEL011709	diacylglycerol kinase%2C epsilon	protein_coding_gene	GO:0005524	F	IEA	ATP binding	Binding to ATP, adenosine 5'-triphosphate, a universally important coenzyme and enzyme regulator.	5575244	diacylglycerol kinase epsilon	aag00564	Glycerophospholipid_metabolism
	NC_035108.1	105656940	105669258	AAEL011709	diacylglycerol kinase%2C epsilon	protein_coding_gene	GO:0003951	F	IEA	NAD+ kinase activity	Catalysis of the reaction: ATP + NAD+ = ADP + 2 H+ + NADP+.	5575244	diacylglycerol kinase epsilon	aag00564	Glycerophospholipid_metabolism
	NC_035108.1	105656940	105669258	AAEL011709	diacylglycerol kinase%2C epsilon	protein_coding_gene	GO:0016301	F	IEA	kinase activity	Catalysis of the transfer of a phosphate group, usually from ATP, to a substrate molecule.	5575244	diacylglycerol kinase epsilon	aag01100	Metabolic_pathways
	NC_035108.1	105656940	105669258	AAEL011709	diacylglycerol kinase%2C epsilon	protein_coding_gene	GO:0035556	P	IEA	intracellular signal transduction	The process in which a signal is passed on to downstream components within the cell, which become activated themselves to further propagate the signal and finally trigger a change in the function or state of the cell.	5575244	diacylglycerol kinase epsilon	aag01100	Metabolic_pathways
	NC_035108.1	105656940	105669258	AAEL011709	diacylglycerol kinase%2C epsilon	protein_coding_gene	GO:0016310	P	IEA	phosphorylation	The process of introducing a phosphate group into a molecule, usually with the formation of a phosphoric ester, a phosphoric anhydride or a phosphoric amide.	5575244	diacylglycerol kinase epsilon	aag01100	Metabolic_pathways
	NC_035108.1	105656940	105669258	AAEL011709	diacylglycerol kinase%2C epsilon	protein_coding_gene	GO:0007205	P	IEA	protein kinase C-activating G protein-coupled receptor signaling pathway	The series of molecular signals generated as a consequence of a G protein-coupled receptor binding to its physiological ligand, where the pathway proceeds with activation of protein kinase C (PKC). PKC is activated by second messengers including diacylglycerol (DAG).	5575244	diacylglycerol kinase epsilon	aag01100	Metabolic_pathways
	NC_035108.1	105656940	105669258	AAEL011709	diacylglycerol kinase%2C epsilon	protein_coding_gene	GO:0007165	P	IEA	signal transduction	The cellular process in which a signal is conveyed to trigger a change in the activity or state of a cell. Signal transduction begins with reception of a signal (e.g. a ligand binding to a receptor or receptor activation by a stimulus such as light), or for signal transduction in the absence of ligand, signal-withdrawal or the activity of a constitutively active receptor. Signal transduction ends…	5575244	diacylglycerol kinase epsilon	aag01100	Metabolic_pathways
	NC_035108.1	105656940	105669258	AAEL011709	diacylglycerol kinase%2C epsilon	protein_coding_gene	GO:0004143	F	IEA	ATP-dependent diacylglycerol kinase activity	Catalysis of the reaction: a 1,2-diacyl-sn-glycerol + ATP = a 1,2-diacyl-sn-glycero-3-phosphate + ADP + H+.	5575244	diacylglycerol kinase epsilon	aag01100	Metabolic_pathways
	NC_035108.1	105656940	105669258	AAEL011709	diacylglycerol kinase%2C epsilon	protein_coding_gene	GO:0000166	F	IEA	nucleotide binding	Binding to a nucleotide, any compound consisting of a nucleoside that is esterified with (ortho)phosphate or an oligophosphate at any hydroxyl group on the ribose or deoxyribose.	5575244	diacylglycerol kinase epsilon	aag01100	Metabolic_pathways
	NC_035108.1	105656940	105669258	AAEL011709	diacylglycerol kinase%2C epsilon	protein_coding_gene	GO:0016740	F	IEA	transferase activity	Catalysis of the transfer of a group, e.g. a methyl group, glycosyl group, acyl group, phosphorus-containing, or other groups, from one compound (generally regarded as the donor) to another compound (generally regarded as the acceptor). Transferase is the systematic name for any enzyme of EC class 2.	5575244	diacylglycerol kinase epsilon	aag01100	Metabolic_pathways
	NC_035108.1	105656940	105669258	AAEL011709	diacylglycerol kinase%2C epsilon	protein_coding_gene	GO:0005524	F	IEA	ATP binding	Binding to ATP, adenosine 5'-triphosphate, a universally important coenzyme and enzyme regulator.	5575244	diacylglycerol kinase epsilon	aag01100	Metabolic_pathways
	NC_035108.1	105656940	105669258	AAEL011709	diacylglycerol kinase%2C epsilon	protein_coding_gene	GO:0003951	F	IEA	NAD+ kinase activity	Catalysis of the reaction: ATP + NAD+ = ADP + 2 H+ + NADP+.	5575244	diacylglycerol kinase epsilon	aag01100	Metabolic_pathways
	NC_035108.1	105656940	105669258	AAEL011709	diacylglycerol kinase%2C epsilon	protein_coding_gene	GO:0016301	F	IEA	kinase activity	Catalysis of the transfer of a phosphate group, usually from ATP, to a substrate molecule.	5575244	diacylglycerol kinase epsilon	aag04070	Phosphatidylinositol_signaling_system
	NC_035108.1	105656940	105669258	AAEL011709	diacylglycerol kinase%2C epsilon	protein_coding_gene	GO:0035556	P	IEA	intracellular signal transduction	The process in which a signal is passed on to downstream components within the cell, which become activated themselves to further propagate the signal and finally trigger a change in the function or state of the cell.	5575244	diacylglycerol kinase epsilon	aag04070	Phosphatidylinositol_signaling_system
	NC_035108.1	105656940	105669258	AAEL011709	diacylglycerol kinase%2C epsilon	protein_coding_gene	GO:0016310	P	IEA	phosphorylation	The process of introducing a phosphate group into a molecule, usually with the formation of a phosphoric ester, a phosphoric anhydride or a phosphoric amide.	5575244	diacylglycerol kinase epsilon	aag04070	Phosphatidylinositol_signaling_system
	NC_035108.1	105656940	105669258	AAEL011709	diacylglycerol kinase%2C epsilon	protein_coding_gene	GO:0007205	P	IEA	protein kinase C-activating G protein-coupled receptor signaling pathway	The series of molecular signals generated as a consequence of a G protein-coupled receptor binding to its physiological ligand, where the pathway proceeds with activation of protein kinase C (PKC). PKC is activated by second messengers including diacylglycerol (DAG).	5575244	diacylglycerol kinase epsilon	aag04070	Phosphatidylinositol_signaling_system
	NC_035108.1	105656940	105669258	AAEL011709	diacylglycerol kinase%2C epsilon	protein_coding_gene	GO:0007165	P	IEA	signal transduction	The cellular process in which a signal is conveyed to trigger a change in the activity or state of a cell. Signal transduction begins with reception of a signal (e.g. a ligand binding to a receptor or receptor activation by a stimulus such as light), or for signal transduction in the absence of ligand, signal-withdrawal or the activity of a constitutively active receptor. Signal transduction ends…	5575244	diacylglycerol kinase epsilon	aag04070	Phosphatidylinositol_signaling_system
	NC_035108.1	105656940	105669258	AAEL011709	diacylglycerol kinase%2C epsilon	protein_coding_gene	GO:0004143	F	IEA	ATP-dependent diacylglycerol kinase activity	Catalysis of the reaction: a 1,2-diacyl-sn-glycerol + ATP = a 1,2-diacyl-sn-glycero-3-phosphate + ADP + H+.	5575244	diacylglycerol kinase epsilon	aag04070	Phosphatidylinositol_signaling_system
	NC_035108.1	105656940	105669258	AAEL011709	diacylglycerol kinase%2C epsilon	protein_coding_gene	GO:0000166	F	IEA	nucleotide binding	Binding to a nucleotide, any compound consisting of a nucleoside that is esterified with (ortho)phosphate or an oligophosphate at any hydroxyl group on the ribose or deoxyribose.	5575244	diacylglycerol kinase epsilon	aag04070	Phosphatidylinositol_signaling_system
	NC_035108.1	105656940	105669258	AAEL011709	diacylglycerol kinase%2C epsilon	protein_coding_gene	GO:0016740	F	IEA	transferase activity	Catalysis of the transfer of a group, e.g. a methyl group, glycosyl group, acyl group, phosphorus-containing, or other groups, from one compound (generally regarded as the donor) to another compound (generally regarded as the acceptor). Transferase is the systematic name for any enzyme of EC class 2.	5575244	diacylglycerol kinase epsilon	aag04070	Phosphatidylinositol_signaling_system
	NC_035108.1	105656940	105669258	AAEL011709	diacylglycerol kinase%2C epsilon	protein_coding_gene	GO:0005524	F	IEA	ATP binding	Binding to ATP, adenosine 5'-triphosphate, a universally important coenzyme and enzyme regulator.	5575244	diacylglycerol kinase epsilon	aag04070	Phosphatidylinositol_signaling_system
	NC_035108.1	105656940	105669258	AAEL011709	diacylglycerol kinase%2C epsilon	protein_coding_gene	GO:0003951	F	IEA	NAD+ kinase activity	Catalysis of the reaction: ATP + NAD+ = ADP + 2 H+ + NADP+.	5575244	diacylglycerol kinase epsilon	aag04070	Phosphatidylinositol_signaling_system
	NC_035108.1	105670841	105729041	AAEL011703	NAD kinase 2%2C mitochondrial	protein_coding_gene	GO:0003951	F	IEA	NAD+ kinase activity	Catalysis of the reaction: ATP + NAD+ = ADP + 2 H+ + NADP+.	5575243	NAD kinase 2, mitochondrial	aag01240	Biosynthesis_of_cofactors
	NC_035108.1	105670841	105729041	AAEL011703	NAD kinase 2%2C mitochondrial	protein_coding_gene	GO:0000166	F	IEA	nucleotide binding	Binding to a nucleotide, any compound consisting of a nucleoside that is esterified with (ortho)phosphate or an oligophosphate at any hydroxyl group on the ribose or deoxyribose.	5575243	NAD kinase 2, mitochondrial	aag01240	Biosynthesis_of_cofactors
	NC_035108.1	105670841	105729041	AAEL011703	NAD kinase 2%2C mitochondrial	protein_coding_gene	GO:0016301	F	IEA	kinase activity	Catalysis of the transfer of a phosphate group, usually from ATP, to a substrate molecule.	5575243	NAD kinase 2, mitochondrial	aag01240	Biosynthesis_of_cofactors
	NC_035108.1	105670841	105729041	AAEL011703	NAD kinase 2%2C mitochondrial	protein_coding_gene	GO:0005524	F	IEA	ATP binding	Binding to ATP, adenosine 5'-triphosphate, a universally important coenzyme and enzyme regulator.	5575243	NAD kinase 2, mitochondrial	aag01240	Biosynthesis_of_cofactors
	NC_035108.1	105670841	105729041	AAEL011703	NAD kinase 2%2C mitochondrial	protein_coding_gene	GO:0016310	P	IEA	phosphorylation	The process of introducing a phosphate group into a molecule, usually with the formation of a phosphoric ester, a phosphoric anhydride or a phosphoric amide.	5575243	NAD kinase 2, mitochondrial	aag01240	Biosynthesis_of_cofactors
	NC_035108.1	105670841	105729041	AAEL011703	NAD kinase 2%2C mitochondrial	protein_coding_gene	GO:0005739	C	IEA	mitochondrion	A semiautonomous, self replicating organelle that occurs in varying numbers, shapes, and sizes in the cytoplasm of virtually all eukaryotic cells. It is notably the site of tissue respiration.	5575243	NAD kinase 2, mitochondrial	aag01240	Biosynthesis_of_cofactors
	NC_035108.1	105670841	105729041	AAEL011703	NAD kinase 2%2C mitochondrial	protein_coding_gene	GO:0042803	F	IEA	protein homodimerization activity	Binding to an identical protein to form a homodimer.	5575243	NAD kinase 2, mitochondrial	aag01240	Biosynthesis_of_cofactors
	NC_035108.1	105670841	105729041	AAEL011703	NAD kinase 2%2C mitochondrial	protein_coding_gene	GO:0019674	P	IEA	NAD metabolic process	The chemical reactions and pathways involving nicotinamide adenine dinucleotide (NAD), a coenzyme present in most living cells and derived from the B vitamin nicotinic acid.	5575243	NAD kinase 2, mitochondrial	aag01240	Biosynthesis_of_cofactors
	NC_035108.1	105670841	105729041	AAEL011703	NAD kinase 2%2C mitochondrial	protein_coding_gene	GO:0016740	F	IEA	transferase activity	Catalysis of the transfer of a group, e.g. a methyl group, glycosyl group, acyl group, phosphorus-containing, or other groups, from one compound (generally regarded as the donor) to another compound (generally regarded as the acceptor). Transferase is the systematic name for any enzyme of EC class 2.	5575243	NAD kinase 2, mitochondrial	aag01240	Biosynthesis_of_cofactors
	NC_035108.1	105670841	105729041	AAEL011703	NAD kinase 2%2C mitochondrial	protein_coding_gene	GO:0006741	P	IEA	NADP biosynthetic process	The chemical reactions and pathways resulting in the formation of nicotinamide-adenine dinucleotide phosphate, a coenzyme involved in many redox and biosynthetic reactions; biosynthesis may be of either the oxidized form, NADP, or the reduced form, NADPH.	5575243	NAD kinase 2, mitochondrial	aag01240	Biosynthesis_of_cofactors
	NC_035108.1	105670841	105729041	AAEL011703	NAD kinase 2%2C mitochondrial	protein_coding_gene	GO:0003951	F	IEA	NAD+ kinase activity	Catalysis of the reaction: ATP + NAD+ = ADP + 2 H+ + NADP+.	5575243	NAD kinase 2, mitochondrial	aag01100	Metabolic_pathways
	NC_035108.1	105670841	105729041	AAEL011703	NAD kinase 2%2C mitochondrial	protein_coding_gene	GO:0000166	F	IEA	nucleotide binding	Binding to a nucleotide, any compound consisting of a nucleoside that is esterified with (ortho)phosphate or an oligophosphate at any hydroxyl group on the ribose or deoxyribose.	5575243	NAD kinase 2, mitochondrial	aag01100	Metabolic_pathways
	NC_035108.1	105670841	105729041	AAEL011703	NAD kinase 2%2C mitochondrial	protein_coding_gene	GO:0016301	F	IEA	kinase activity	Catalysis of the transfer of a phosphate group, usually from ATP, to a substrate molecule.	5575243	NAD kinase 2, mitochondrial	aag01100	Metabolic_pathways
	NC_035108.1	105670841	105729041	AAEL011703	NAD kinase 2%2C mitochondrial	protein_coding_gene	GO:0005524	F	IEA	ATP binding	Binding to ATP, adenosine 5'-triphosphate, a universally important coenzyme and enzyme regulator.	5575243	NAD kinase 2, mitochondrial	aag01100	Metabolic_pathways
	NC_035108.1	105670841	105729041	AAEL011703	NAD kinase 2%2C mitochondrial	protein_coding_gene	GO:0016310	P	IEA	phosphorylation	The process of introducing a phosphate group into a molecule, usually with the formation of a phosphoric ester, a phosphoric anhydride or a phosphoric amide.	5575243	NAD kinase 2, mitochondrial	aag01100	Metabolic_pathways
	NC_035108.1	105670841	105729041	AAEL011703	NAD kinase 2%2C mitochondrial	protein_coding_gene	GO:0005739	C	IEA	mitochondrion	A semiautonomous, self replicating organelle that occurs in varying numbers, shapes, and sizes in the cytoplasm of virtually all eukaryotic cells. It is notably the site of tissue respiration.	5575243	NAD kinase 2, mitochondrial	aag01100	Metabolic_pathways
	NC_035108.1	105670841	105729041	AAEL011703	NAD kinase 2%2C mitochondrial	protein_coding_gene	GO:0042803	F	IEA	protein homodimerization activity	Binding to an identical protein to form a homodimer.	5575243	NAD kinase 2, mitochondrial	aag01100	Metabolic_pathways
	NC_035108.1	105670841	105729041	AAEL011703	NAD kinase 2%2C mitochondrial	protein_coding_gene	GO:0019674	P	IEA	NAD metabolic process	The chemical reactions and pathways involving nicotinamide adenine dinucleotide (NAD), a coenzyme present in most living cells and derived from the B vitamin nicotinic acid.	5575243	NAD kinase 2, mitochondrial	aag01100	Metabolic_pathways
	NC_035108.1	105670841	105729041	AAEL011703	NAD kinase 2%2C mitochondrial	protein_coding_gene	GO:0016740	F	IEA	transferase activity	Catalysis of the transfer of a group, e.g. a methyl group, glycosyl group, acyl group, phosphorus-containing, or other groups, from one compound (generally regarded as the donor) to another compound (generally regarded as the acceptor). Transferase is the systematic name for any enzyme of EC class 2.	5575243	NAD kinase 2, mitochondrial	aag01100	Metabolic_pathways
	NC_035108.1	105670841	105729041	AAEL011703	NAD kinase 2%2C mitochondrial	protein_coding_gene	GO:0006741	P	IEA	NADP biosynthetic process	The chemical reactions and pathways resulting in the formation of nicotinamide-adenine dinucleotide phosphate, a coenzyme involved in many redox and biosynthetic reactions; biosynthesis may be of either the oxidized form, NADP, or the reduced form, NADPH.	5575243	NAD kinase 2, mitochondrial	aag01100	Metabolic_pathways
	NC_035108.1	105670841	105729041	AAEL011703	NAD kinase 2%2C mitochondrial	protein_coding_gene	GO:0003951	F	IEA	NAD+ kinase activity	Catalysis of the reaction: ATP + NAD+ = ADP + 2 H+ + NADP+.	5575243	NAD kinase 2, mitochondrial	aag00760	Nicotinate_and_nicotinamide_metabolism
	NC_035108.1	105670841	105729041	AAEL011703	NAD kinase 2%2C mitochondrial	protein_coding_gene	GO:0000166	F	IEA	nucleotide binding	Binding to a nucleotide, any compound consisting of a nucleoside that is esterified with (ortho)phosphate or an oligophosphate at any hydroxyl group on the ribose or deoxyribose.	5575243	NAD kinase 2, mitochondrial	aag00760	Nicotinate_and_nicotinamide_metabolism
	NC_035108.1	105670841	105729041	AAEL011703	NAD kinase 2%2C mitochondrial	protein_coding_gene	GO:0016301	F	IEA	kinase activity	Catalysis of the transfer of a phosphate group, usually from ATP, to a substrate molecule.	5575243	NAD kinase 2, mitochondrial	aag00760	Nicotinate_and_nicotinamide_metabolism
	NC_035108.1	105670841	105729041	AAEL011703	NAD kinase 2%2C mitochondrial	protein_coding_gene	GO:0005524	F	IEA	ATP binding	Binding to ATP, adenosine 5'-triphosphate, a universally important coenzyme and enzyme regulator.	5575243	NAD kinase 2, mitochondrial	aag00760	Nicotinate_and_nicotinamide_metabolism
	NC_035108.1	105670841	105729041	AAEL011703	NAD kinase 2%2C mitochondrial	protein_coding_gene	GO:0016310	P	IEA	phosphorylation	The process of introducing a phosphate group into a molecule, usually with the formation of a phosphoric ester, a phosphoric anhydride or a phosphoric amide.	5575243	NAD kinase 2, mitochondrial	aag00760	Nicotinate_and_nicotinamide_metabolism
	NC_035108.1	105670841	105729041	AAEL011703	NAD kinase 2%2C mitochondrial	protein_coding_gene	GO:0005739	C	IEA	mitochondrion	A semiautonomous, self replicating organelle that occurs in varying numbers, shapes, and sizes in the cytoplasm of virtually all eukaryotic cells. It is notably the site of tissue respiration.	5575243	NAD kinase 2, mitochondrial	aag00760	Nicotinate_and_nicotinamide_metabolism
	NC_035108.1	105670841	105729041	AAEL011703	NAD kinase 2%2C mitochondrial	protein_coding_gene	GO:0042803	F	IEA	protein homodimerization activity	Binding to an identical protein to form a homodimer.	5575243	NAD kinase 2, mitochondrial	aag00760	Nicotinate_and_nicotinamide_metabolism
	NC_035108.1	105670841	105729041	AAEL011703	NAD kinase 2%2C mitochondrial	protein_coding_gene	GO:0019674	P	IEA	NAD metabolic process	The chemical reactions and pathways involving nicotinamide adenine dinucleotide (NAD), a coenzyme present in most living cells and derived from the B vitamin nicotinic acid.	5575243	NAD kinase 2, mitochondrial	aag00760	Nicotinate_and_nicotinamide_metabolism
	NC_035108.1	105670841	105729041	AAEL011703	NAD kinase 2%2C mitochondrial	protein_coding_gene	GO:0016740	F	IEA	transferase activity	Catalysis of the transfer of a group, e.g. a methyl group, glycosyl group, acyl group, phosphorus-containing, or other groups, from one compound (generally regarded as the donor) to another compound (generally regarded as the acceptor). Transferase is the systematic name for any enzyme of EC class 2.	5575243	NAD kinase 2, mitochondrial	aag00760	Nicotinate_and_nicotinamide_metabolism
	NC_035108.1	105670841	105729041	AAEL011703	NAD kinase 2%2C mitochondrial	protein_coding_gene	GO:0006741	P	IEA	NADP biosynthetic process	The chemical reactions and pathways resulting in the formation of nicotinamide-adenine dinucleotide phosphate, a coenzyme involved in many redox and biosynthetic reactions; biosynthesis may be of either the oxidized form, NADP, or the reduced form, NADPH.	5575243	NAD kinase 2, mitochondrial	aag00760	Nicotinate_and_nicotinamide_metabolism
	NC_035108.1	105750864	105775674	AAEL009654	unspecified product	protein_coding_gene	NA	NA	NA	NA	NA	5580029	uncharacterized LOC5580029	NA	NA
	NC_035108.1	105789256	105796218	AAEL011711	nascent polypeptide associated complex alpha subunit (nac alpha)	protein_coding_gene	GO:0005854	C	IEA	nascent polypeptide-associated complex	A heterodimeric protein complex that can reversibly bind to ribosomes, and is located in direct proximity to newly synthesized polypeptide chains as they emerge from the ribosome.	5575242	nascent polypeptide associated complex protein alpha subunit	NA	NA
	NC_035108.1	105796327	105805171	AAEL011715	unspecified product	protein_coding_gene	GO:0030915	C	IEA	Smc5-Smc6 complex	A conserved complex that contains a heterodimer of SMC proteins (Smc5p and Smc6p, or homologs thereof) and several other proteins, and is involved in DNA repair and maintaining cell cycle arrest following DNA damage. In S. cerevisiae, this is an octameric complex called Mms21-Smc5-Smc6 complex, with at least five of its subunits conserved in fission yeast and humans.	5575241	non-structural maintenance of chromosomes element 1 homolog	NA	NA
	NC_035108.1	105796327	105805171	AAEL011715	unspecified product	protein_coding_gene	GO:0035556	P	IEA	intracellular signal transduction	The process in which a signal is passed on to downstream components within the cell, which become activated themselves to further propagate the signal and finally trigger a change in the function or state of the cell.	5575241	non-structural maintenance of chromosomes element 1 homolog	NA	NA
	NC_035108.1	105796327	105805171	AAEL011715	unspecified product	protein_coding_gene	GO:0006281	P	IEA	DNA repair	The process of restoring DNA after damage. Genomes are subject to damage by chemical and physical agents in the environment (e.g. UV and ionizing radiations, chemical mutagens, fungal and bacterial toxins, etc.) and by free radicals or alkylating agents endogenously generated in metabolism. DNA is also damaged because of errors during its replication. A variety of different DNA repair pathways ha…	5575241	non-structural maintenance of chromosomes element 1 homolog	NA	NA
	NC_035108.1	105830971	105931419	AAEL011702	unspecified product	protein_coding_gene	NA	NA	NA	NA	NA	5575249	RYamide neuropeptides	NA	NA
	NC_035108.1	105875687	105875888	AAEL020207	unspecified product	lnc_RNA	NA	NA	NA	NA	NA	NA	NA	NA	NA
	NC_035108.1	105960986	105961657	AAEL011710	unspecified product	protein_coding_gene	NA	NA	NA	NA	NA	5575248	ARL14 effector protein	NA	NA
	NC_035108.1	105962060	105975579	AAEL025004	unspecified product	protein_coding_gene	NA	NA	NA	NA	NA	NA	NA	NA	NA
	NC_035108.1	105995690	105996401	AAEL020648	unspecified product	lnc_RNA	NA	NA	NA	NA	NA	NA	NA	NA	NA
	NC_035108.1	127923464	128037119	AAEL010835	mitogen-activated protein kinase kinase kinase	protein_coding_gene	GO:0006468	P	IEA	protein phosphorylation	The process of introducing a phosphate group on to a protein.	5573997	mitogen-activated protein kinase kinase kinase 11	NA	NA
	NC_035108.1	127923464	128037119	AAEL010835	mitogen-activated protein kinase kinase kinase	protein_coding_gene	GO:0016310	P	IEA	phosphorylation	The process of introducing a phosphate group into a molecule, usually with the formation of a phosphoric ester, a phosphoric anhydride or a phosphoric amide.	5573997	mitogen-activated protein kinase kinase kinase 11	NA	NA
	NC_035108.1	127923464	128037119	AAEL010835	mitogen-activated protein kinase kinase kinase	protein_coding_gene	GO:0004674	F	IEA	protein serine/threonine kinase activity	Catalysis of the reactions: ATP + protein serine = ADP + protein serine phosphate, and ATP + protein threonine = ADP + protein threonine phosphate.	5573997	mitogen-activated protein kinase kinase kinase 11	NA	NA
	NC_035108.1	127923464	128037119	AAEL010835	mitogen-activated protein kinase kinase kinase	protein_coding_gene	GO:0004672	F	IEA	protein kinase activity	Catalysis of the phosphorylation of an amino acid residue in a protein, usually according to the reaction: a protein + ATP = a phosphoprotein + ADP.	5573997	mitogen-activated protein kinase kinase kinase 11	NA	NA
	NC_035108.1	127923464	128037119	AAEL010835	mitogen-activated protein kinase kinase kinase	protein_coding_gene	GO:0016301	F	IEA	kinase activity	Catalysis of the transfer of a phosphate group, usually from ATP, to a substrate molecule.	5573997	mitogen-activated protein kinase kinase kinase 11	NA	NA
	NC_035108.1	127923464	128037119	AAEL010835	mitogen-activated protein kinase kinase kinase	protein_coding_gene	GO:0005524	F	IEA	ATP binding	Binding to ATP, adenosine 5'-triphosphate, a universally important coenzyme and enzyme regulator.	5573997	mitogen-activated protein kinase kinase kinase 11	NA	NA
	NC_035108.1	128046496	128059426	AAEL010834	arf GTPase-activating protein	protein_coding_gene	GO:0046872	F	IEA	metal ion binding	Binding to a metal ion.	5573998	ADP-ribosylation factor GTPase-activating protein 1	aag04144	Endocytosis
	NC_035108.1	128046496	128059426	AAEL010834	arf GTPase-activating protein	protein_coding_gene	GO:0043547	P	IEA	positive regulation of GTPase activity	Any process that activates or increases the activity of a GTPase.	5573998	ADP-ribosylation factor GTPase-activating protein 1	aag04144	Endocytosis
	NC_035108.1	128046496	128059426	AAEL010834	arf GTPase-activating protein	protein_coding_gene	GO:0005096	F	IEA	GTPase activator activity	Binds to and increases the activity of a GTPase, an enzyme that catalyzes the hydrolysis of GTP.	5573998	ADP-ribosylation factor GTPase-activating protein 1	aag04144	Endocytosis
	NC_035108.1	128064326	128093200	AAEL025822	unspecified product	protein_coding_gene	GO:0005634	C	IEA	nucleus	A membrane-bounded organelle of eukaryotic cells in which chromosomes are housed and replicated. In most cells, the nucleus contains all of the cell's chromosomes except the organellar chromosomes, and is the site of RNA synthesis and processing. In some species, or in specialized cell types, RNA metabolism or DNA replication may be absent.	NA	NA	NA	NA
	NC_035108.1	128064326	128093200	AAEL025822	unspecified product	protein_coding_gene	GO:0000786	C	IEA	nucleosome	A complex comprised of DNA wound around a multisubunit core and associated proteins, which forms the primary packing unit of DNA into higher order structures.	NA	NA	NA	NA
	NC_035108.1	128064326	128093200	AAEL025822	unspecified product	protein_coding_gene	GO:0003677	F	IEA	DNA binding	Any molecular function by which a gene product interacts selectively and non-covalently with DNA (deoxyribonucleic acid).	NA	NA	NA	NA
	NC_035108.1	128064326	128093200	AAEL025822	unspecified product	protein_coding_gene	GO:0003723	F	IEA	RNA binding	Binding to an RNA molecule or a portion thereof.	NA	NA	NA	NA
	NC_035108.1	128064326	128093200	AAEL025822	unspecified product	protein_coding_gene	GO:0006396	P	IEA	RNA processing	Any process involved in the conversion of one or more primary RNA transcripts into one or more mature RNA molecules.	NA	NA	NA	NA
	NC_035108.1	128064326	128093200	AAEL025822	unspecified product	protein_coding_gene	GO:0006874	P	IEA	intracellular calcium ion homeostasis	A homeostatic process involved in the maintenance of a steady state level of calcium ions within a cell.	NA	NA	NA	NA
	NC_035108.1	128064326	128093200	AAEL025822	unspecified product	protein_coding_gene	GO:0007283	P	IEA	spermatogenesis	The developmental process by which male germ line stem cells self renew or give rise to successive cell types resulting in the development of a spermatozoa.	NA	NA	NA	NA
	NC_035108.1	128064326	128093200	AAEL025822	unspecified product	protein_coding_gene	GO:0005623	C	IEA	obsolete cell	OBSOLETE. The basic structural and functional unit of all organisms. Includes the plasma membrane and any external encapsulating structures such as the cell wall and cell envelope.	NA	NA	NA	NA
	NC_035108.1	128103900	128108204	AAEL010844	ubiquitin-conjugating enzyme E2 j2	protein_coding_gene	GO:0016020	C	IEA	membrane	A lipid bilayer along with all the proteins and protein complexes embedded in it and attached to it.	5574000	ubiquitin-conjugating enzyme E2 J2	aag04141	Protein_processing_in_endoplasmic_reticulum
	NC_035108.1	128103900	128108204	AAEL010844	ubiquitin-conjugating enzyme E2 j2	protein_coding_gene	GO:0016020	C	IEA	membrane	A lipid bilayer along with all the proteins and protein complexes embedded in it and attached to it.	5574000	ubiquitin-conjugating enzyme E2 J2	aag04120	Ubiquitin_mediated_proteolysis
	NC_035108.1	128115895	128146309	AAEL010831	unspecified product	protein_coding_gene	GO:0006996	P	IEA	organelle organization	A process that is carried out at the cellular level which results in the assembly, arrangement of constituent parts, or disassembly of an organelle within a cell. An organelle is an organized structure of distinctive morphology and function. Includes the nucleus, mitochondria, plastids, vacuoles, vesicles, ribosomes and the cytoskeleton. Excludes the plasma membrane.	5574001	Mitochondrial E3 ubiquitin protein ligase 1	aag04137	Mitophagy
	NC_035108.1	128115895	128146309	AAEL010831	unspecified product	protein_coding_gene	GO:0016567	P	IEA	protein ubiquitination	The process in which one or more ubiquitin groups are added to a protein.	5574001	Mitochondrial E3 ubiquitin protein ligase 1	aag04137	Mitophagy
	NC_035108.1	128115895	128146309	AAEL010831	unspecified product	protein_coding_gene	GO:0004842	F	IEA	ubiquitin-protein transferase activity	Catalysis of the transfer of ubiquitin from one protein to another via the reaction X-Ub + Y = Y-Ub + X, where both X-Ub and Y-Ub are covalent linkages.	5574001	Mitochondrial E3 ubiquitin protein ligase 1	aag04137	Mitophagy
	NC_035108.1	128115895	128146309	AAEL010831	unspecified product	protein_coding_gene	GO:0016020	C	IEA	membrane	A lipid bilayer along with all the proteins and protein complexes embedded in it and attached to it.	5574001	Mitochondrial E3 ubiquitin protein ligase 1	aag04137	Mitophagy
	NC_035108.1	128122754	128130170	AAEL007088	ribitol kinase	protein_coding_gene	GO:0016773	F	IEA	phosphotransferase activity, alcohol group as acceptor	Catalysis of the transfer of a phosphorus-containing group from one compound (donor) to an alcohol group (acceptor).	NA	NA	NA	NA
	NC_035108.1	128122754	128130170	AAEL007088	ribitol kinase	protein_coding_gene	GO:0005975	P	IEA	carbohydrate metabolic process	The chemical reactions and pathways involving carbohydrates, any of a group of organic compounds based of the general formula Cx(H2O)y.	NA	NA	NA	NA
	NC_035108.1	128130514	128146735	AAEL010832	Pop5 protein%2C putative	protein_coding_gene	GO:0008033	P	IEA	tRNA processing	The process in which a pre-tRNA molecule is converted to a mature tRNA, ready for addition of an aminoacyl group.	5574003	POP5 ribonuclease P/MRP subunit	aag03008	Ribosome_biogenesis_in_eukaryotes
	NC_035108.1	128130514	128146735	AAEL010832	Pop5 protein%2C putative	protein_coding_gene	GO:0004540	F	IEA	RNA nuclease activity	Catalysis of the hydrolysis of phosphodiester bonds in chains of RNA.	5574003	POP5 ribonuclease P/MRP subunit	aag03008	Ribosome_biogenesis_in_eukaryotes
	NC_035108.1	128130514	128146735	AAEL010832	Pop5 protein%2C putative	protein_coding_gene	GO:0005634	C	IEA	nucleus	A membrane-bounded organelle of eukaryotic cells in which chromosomes are housed and replicated. In most cells, the nucleus contains all of the cell's chromosomes except the organellar chromosomes, and is the site of RNA synthesis and processing. In some species, or in specialized cell types, RNA metabolism or DNA replication may be absent.	5574003	POP5 ribonuclease P/MRP subunit	aag03008	Ribosome_biogenesis_in_eukaryotes
	NC_035108.1	128130514	128146735	AAEL010832	Pop5 protein%2C putative	protein_coding_gene	GO:0016070	P	IEA	RNA metabolic process	The cellular chemical reactions and pathways involving RNA, ribonucleic acid, one of the two main type of nucleic acid, consisting of a long, unbranched macromolecule formed from ribonucleotides joined in 3',5'-phosphodiester linkage.	5574003	POP5 ribonuclease P/MRP subunit	aag03008	Ribosome_biogenesis_in_eukaryotes
	NC_035108.1	128130514	128146735	AAEL010832	Pop5 protein%2C putative	protein_coding_gene	GO:0016787	F	IEA	hydrolase activity	Catalysis of the hydrolysis of various bonds, e.g. C-O, C-N, C-C, phosphoric anhydride bonds, etc.	5574003	POP5 ribonuclease P/MRP subunit	aag03008	Ribosome_biogenesis_in_eukaryotes
	NC_035108.1	128130514	128146735	AAEL010832	Pop5 protein%2C putative	protein_coding_gene	GO:0090502	P	IEA	obsolete RNA phosphodiester bond hydrolysis, endonucleolytic	OBSOLETE. The chemical reactions and pathways involving the hydrolysis of internal 3',5'-phosphodiester bonds in one or two strands of ribonucleotides.	5574003	POP5 ribonuclease P/MRP subunit	aag03008	Ribosome_biogenesis_in_eukaryotes
	NC_035108.1	128130514	128146735	AAEL010832	Pop5 protein%2C putative	protein_coding_gene	GO:0004526	F	IEA	ribonuclease P activity	Catalysis of the endonucleolytic cleavage of RNA, removing 5' extra nucleotides from tRNA precursor.	5574003	POP5 ribonuclease P/MRP subunit	aag03008	Ribosome_biogenesis_in_eukaryotes
	NC_035108.1	128130514	128146735	AAEL010832	Pop5 protein%2C putative	protein_coding_gene	GO:0005730	C	IEA	nucleolus	A small, dense body one or more of which are present in the nucleus of eukaryotic cells. It is rich in RNA and protein, is not bounded by a limiting membrane, and is not seen during mitosis. Its prime function is the transcription of the nucleolar DNA into 45S ribosomal-precursor RNA, the processing of this RNA into 5.8S, 18S, and 28S components of ribosomal RNA, and the association of these comp…	5574003	POP5 ribonuclease P/MRP subunit	aag03008	Ribosome_biogenesis_in_eukaryotes
	NC_035108.1	128130514	128146735	AAEL010832	Pop5 protein%2C putative	protein_coding_gene	GO:0090501	P	IEA	obsolete RNA phosphodiester bond hydrolysis	OBSOLETE. The RNA metabolic process in which the phosphodiester bonds between ribonucleotides are cleaved by hydrolysis.	5574003	POP5 ribonuclease P/MRP subunit	aag03008	Ribosome_biogenesis_in_eukaryotes
	NC_035108.1	128146734	128162216	AAEL010848	unspecified product	protein_coding_gene	NA	NA	NA	NA	NA	5574004	major royal jelly protein 5	NA	NA
	NC_035108.1	128171979	128174698	AAEL007096	unspecified product	protein_coding_gene	NA	NA	NA	NA	NA	5568731	major royal jelly protein 3	NA	NA
	NC_035108.1	128184190	128241755	AAEL002358	unspecified product	protein_coding_gene	NA	NA	NA	NA	NA	5574358	protein zer-1 homolog	NA	NA
	NC_035108.1	128265984	128343758	AAEL018131	unspecified product	protein_coding_gene	NA	NA	NA	NA	NA	NA	NA	NA	NA
	NC_035108.1	128406230	128463935	AAEL020878	unspecified product	protein_coding_gene	NA	NA	NA	NA	NA	NA	NA	NA	NA
	NC_035108.1	128474970	128476177	AAEL025235	unspecified product	protein_coding_gene	NA	NA	NA	NA	NA	NA	NA	NA	NA
	NC_035108.1	128484497	128489911	AAEL028063	unspecified product	lnc_RNA	NA	NA	NA	NA	NA	NA	NA	NA	NA
	NC_035108.1	128495702	128496538	AAEL022120	unspecified product	lnc_RNA	NA	NA	NA	NA	NA	NA	NA	NA	NA
	NC_035108.1	128527249	128527577	AAEL026606	unspecified product	lnc_RNA	NA	NA	NA	NA	NA	NA	NA	NA	NA
	NC_035108.1	128527684	129293399	AAEL014999	unspecified product	protein_coding_gene	GO:1990904	C	IEA	ribonucleoprotein complex	A macromolecular complex that contains both RNA and protein molecules.	5565828	protein alan shepard	NA	NA
	NC_035108.1	128527684	129293399	AAEL014999	unspecified product	protein_coding_gene	GO:0003723	F	IEA	RNA binding	Binding to an RNA molecule or a portion thereof.	5565828	protein alan shepard	NA	NA
	NC_035108.1	128527684	129293399	AAEL014999	unspecified product	protein_coding_gene	GO:0003676	F	IEA	nucleic acid binding	Binding to a nucleic acid.	5565828	protein alan shepard	NA	NA
	NC_035108.1	128616481	128617730	AAEL007085	adult cuticle protein%2C putative	protein_coding_gene	GO:0042302	F	IEA	structural constituent of cuticle	The action of a molecule that contributes to the structural integrity of a cuticle.	5568737	adult-specific cuticular protein ACP-20	NA	NA
	NC_035108.1	266895414	267053546	AAEL007136	sugar transporter	protein_coding_gene	GO:0016020	C	IEA	membrane	A lipid bilayer along with all the proteins and protein complexes embedded in it and attached to it.	5568780	facilitated trehalose transporter Tret1	NA	NA
	NC_035108.1	266895414	267053546	AAEL007136	sugar transporter	protein_coding_gene	GO:0022857	F	IEA	transmembrane transporter activity	Enables the transfer of a substance, usually a specific substance or a group of related substances, from one side of a membrane to the other.	5568780	facilitated trehalose transporter Tret1	NA	NA
	NC_035108.1	266895414	267053546	AAEL007136	sugar transporter	protein_coding_gene	GO:0055085	P	IEA	transmembrane transport	The process in which a solute is transported across a lipid bilayer, from one side of a membrane to the other.	5568780	facilitated trehalose transporter Tret1	NA	NA
	NC_035108.1	267064744	267103147	AAEL007126	sugar transporter	protein_coding_gene	GO:0016020	C	IEA	membrane	A lipid bilayer along with all the proteins and protein complexes embedded in it and attached to it.	5568779	facilitated trehalose transporter Tret1-2 homolog	NA	NA
	NC_035108.1	267064744	267103147	AAEL007126	sugar transporter	protein_coding_gene	GO:0055085	P	IEA	transmembrane transport	The process in which a solute is transported across a lipid bilayer, from one side of a membrane to the other.	5568779	facilitated trehalose transporter Tret1-2 homolog	NA	NA
	NC_035108.1	267064744	267103147	AAEL007126	sugar transporter	protein_coding_gene	GO:0022857	F	IEA	transmembrane transporter activity	Enables the transfer of a substance, usually a specific substance or a group of related substances, from one side of a membrane to the other.	5568779	facilitated trehalose transporter Tret1-2 homolog	NA	NA
	NC_035108.1	267122985	267136018	AAEL007138	sugar transporter	protein_coding_gene	GO:0016020	C	IEA	membrane	A lipid bilayer along with all the proteins and protein complexes embedded in it and attached to it.	5568778	facilitated trehalose transporter Tret1-2 homolog	NA	NA
	NC_035108.1	267122985	267136018	AAEL007138	sugar transporter	protein_coding_gene	GO:0022857	F	IEA	transmembrane transporter activity	Enables the transfer of a substance, usually a specific substance or a group of related substances, from one side of a membrane to the other.	5568778	facilitated trehalose transporter Tret1-2 homolog	NA	NA
	NC_035108.1	267122985	267136018	AAEL007138	sugar transporter	protein_coding_gene	GO:0055085	P	IEA	transmembrane transport	The process in which a solute is transported across a lipid bilayer, from one side of a membrane to the other.	5568778	facilitated trehalose transporter Tret1-2 homolog	NA	NA
	NC_035108.1	267220033	267221020	AAEL022639	unspecified product	lnc_RNA	NA	NA	NA	NA	NA	NA	NA	NA	NA
	NC_035108.1	267369149	267511134	AAEL007129	defective proboscis extension response%2C putative	protein_coding_gene	NA	NA	NA	NA	NA	5568775	zwei Ig domain protein zig-8	NA	NA
	NC_035108.1	268158689	268261169	AAEL009266	c4b-binding protein beta chain	protein_coding_gene	GO:0030414	F	IEA	peptidase inhibitor activity	Binds to and stops, prevents or reduces the activity of a peptidase, any enzyme that catalyzes the hydrolysis peptide bonds.	5571729	Hig-anchoring scaffold protein	NA	NA
	NC_035108.1	268158689	268261169	AAEL009266	c4b-binding protein beta chain	protein_coding_gene	GO:0010466	P	IEA	negative regulation of peptidase activity	Any process that stops or reduces the rate of peptidase activity, the hydrolysis of peptide bonds within proteins.	5571729	Hig-anchoring scaffold protein	NA	NA
	NC_035108.1	268158689	268261169	AAEL009266	c4b-binding protein beta chain	protein_coding_gene	GO:0005576	C	IEA	extracellular region	The space external to the outermost structure of a cell. For cells without external protective or external encapsulating structures this refers to space outside of the plasma membrane. This term covers the host cell environment outside an intracellular parasite.	5571729	Hig-anchoring scaffold protein	NA	NA
	NC_035108.1	281070939	281073708	AAEL023045	unspecified product	lnc_RNA	NA	NA	NA	NA	NA	NA	NA	NA	NA
	NC_035108.1	281110183	281110680	AAEL022801	unspecified product	lnc_RNA	NA	NA	NA	NA	NA	NA	NA	NA	NA
	NC_035108.1	281174118	281175134	AAEL004976	unspecified product	protein_coding_gene	NA	NA	NA	NA	NA	5565767	uncharacterized LOC5565767	NA	NA
	NC_035108.1	281193316	281195153	AAEL004970	unspecified product	protein_coding_gene	GO:0004371	F	IEA	glycerone kinase activity	Catalysis of the reaction: ATP + glycerone = ADP + glycerone phosphate + 2 H+.	5565780	triokinase/FMN cyclase	NA	NA
	NC_035108.1	281193316	281195153	AAEL004970	unspecified product	protein_coding_gene	GO:0006071	P	IEA	glycerol metabolic process	The chemical reactions and pathways involving glycerol, 1,2,3-propanetriol, a sweet, hygroscopic, viscous liquid, widely distributed in nature as a constituent of many lipids.	5565780	triokinase/FMN cyclase	NA	NA
	NC_035108.1	281193316	281195153	AAEL004970	unspecified product	protein_coding_gene	GO:0016310	P	IEA	phosphorylation	The process of introducing a phosphate group into a molecule, usually with the formation of a phosphoric ester, a phosphoric anhydride or a phosphoric amide.	5565780	triokinase/FMN cyclase	NA	NA
	NC_035108.1	281197283	281217615	AAEL004995	Caspase-activated nuclease%2C putative	protein_coding_gene	GO:0006915	P	IEA	apoptotic process	A programmed cell death process which begins when a cell receives an internal (e.g. DNA damage) or external signal (e.g. an extracellular death ligand), and proceeds through a series of biochemical events (signaling pathway phase) which trigger an execution phase. The execution phase is the last step of an apoptotic process, and is typically characterized by rounding-up of the cell, retraction of…	5565779	DNA fragmentation factor-related protein 4	NA	NA
	NC_035108.1	281197283	281217615	AAEL004995	Caspase-activated nuclease%2C putative	protein_coding_gene	GO:0005737	C	IEA	cytoplasm	The contents of a cell excluding the plasma membrane and nucleus, but including other subcellular structures.	5565779	DNA fragmentation factor-related protein 4	NA	NA
	NC_035108.1	281197283	281217615	AAEL004995	Caspase-activated nuclease%2C putative	protein_coding_gene	GO:0006309	P	IEA	apoptotic DNA fragmentation	The cleavage of DNA during apoptosis, which usually occurs in two stages: cleavage into fragments of about 50 kbp followed by cleavage between nucleosomes to yield 200 bp fragments.	5565779	DNA fragmentation factor-related protein 4	NA	NA
	NC_035108.1	281197283	281217615	AAEL004995	Caspase-activated nuclease%2C putative	protein_coding_gene	GO:0004536	F	IEA	DNA nuclease activity	Catalysis of the hydrolysis of ester linkages within deoxyribonucleic acid.	5565779	DNA fragmentation factor-related protein 4	NA	NA
	NC_035108.1	281197283	281217615	AAEL004995	Caspase-activated nuclease%2C putative	protein_coding_gene	GO:0016787	F	IEA	hydrolase activity	Catalysis of the hydrolysis of various bonds, e.g. C-O, C-N, C-C, phosphoric anhydride bonds, etc.	5565779	DNA fragmentation factor-related protein 4	NA	NA
	NC_035108.1	281197283	281217615	AAEL004995	Caspase-activated nuclease%2C putative	protein_coding_gene	GO:0005634	C	IEA	nucleus	A membrane-bounded organelle of eukaryotic cells in which chromosomes are housed and replicated. In most cells, the nucleus contains all of the cell's chromosomes except the organellar chromosomes, and is the site of RNA synthesis and processing. In some species, or in specialized cell types, RNA metabolism or DNA replication may be absent.	5565779	DNA fragmentation factor-related protein 4	NA	NA
	NC_035108.1	281221658	281257395	AAEL004981	cation-transporting ATPase	protein_coding_gene	GO:0005524	F	IEA	ATP binding	Binding to ATP, adenosine 5'-triphosphate, a universally important coenzyme and enzyme regulator.	5565760	probable phospholipid-transporting ATPase IIA	NA	NA
	NC_035108.1	281221658	281257395	AAEL004981	cation-transporting ATPase	protein_coding_gene	GO:0000287	F	IEA	magnesium ion binding	Binding to a magnesium (Mg) ion.	5565760	probable phospholipid-transporting ATPase IIA	NA	NA
	NC_035108.1	281221658	281257395	AAEL004981	cation-transporting ATPase	protein_coding_gene	GO:0015914	P	IEA	phospholipid transport	The directed movement of phospholipids into, out of or within a cell, or between cells, by means of some agent such as a transporter or pore. Phospholipids are any lipids containing phosphoric acid as a mono- or diester.	5565760	probable phospholipid-transporting ATPase IIA	NA	NA
	NC_035108.1	281221658	281257395	AAEL004981	cation-transporting ATPase	protein_coding_gene	GO:0140326	F	IEA	ATPase-coupled intramembrane lipid transporter activity	Catalysis of the movement of lipids from one membrane leaflet to the other, driven by ATP hydrolysis. This includes flippases and floppases.	5565760	probable phospholipid-transporting ATPase IIA	NA	NA
	NC_035108.1	281221658	281257395	AAEL004981	cation-transporting ATPase	protein_coding_gene	GO:0000166	F	IEA	nucleotide binding	Binding to a nucleotide, any compound consisting of a nucleoside that is esterified with (ortho)phosphate or an oligophosphate at any hydroxyl group on the ribose or deoxyribose.	5565760	probable phospholipid-transporting ATPase IIA	NA	NA
	NC_035108.1	281221658	281257395	AAEL004981	cation-transporting ATPase	protein_coding_gene	GO:0005802	C	IEA	trans-Golgi network	The network of interconnected tubular and cisternal structures located within the Golgi apparatus on the side distal to the endoplasmic reticulum, from which secretory vesicles emerge. The trans-Golgi network is important in the later stages of protein secretion where it is thought to play a key role in the sorting and targeting of secreted proteins to the correct destination.	5565760	probable phospholipid-transporting ATPase IIA	NA	NA
	NC_035108.1	281221658	281257395	AAEL004981	cation-transporting ATPase	protein_coding_gene	GO:0016020	C	IEA	membrane	A lipid bilayer along with all the proteins and protein complexes embedded in it and attached to it.	5565760	probable phospholipid-transporting ATPase IIA	NA	NA
	NC_035108.1	281263055	281290538	AAEL004979	Clip-Domain Serine Protease family D.	protein_coding_gene	GO:0008236	F	IEA	serine-type peptidase activity	Catalysis of the hydrolysis of peptide bonds in a polypeptide chain by a catalytic mechanism that involves a catalytic triad consisting of a serine nucleophile that is activated by a proton relay involving an acidic residue (e.g. aspartate or glutamate) and a basic residue (usually histidine).	5565772	lethal (2) k05911	NA	NA
	NC_035108.1	281263055	281290538	AAEL004979	Clip-Domain Serine Protease family D.	protein_coding_gene	GO:0008233	F	IEA	peptidase activity	Catalysis of the hydrolysis of a peptide bond. A peptide bond is a covalent bond formed when the carbon atom from the carboxyl group of one amino acid shares electrons with the nitrogen atom from the amino group of a second amino acid.	5565772	lethal (2) k05911	NA	NA
	NC_035108.1	281263055	281290538	AAEL004979	Clip-Domain Serine Protease family D.	protein_coding_gene	GO:0006508	P	IEA	proteolysis	The hydrolysis of proteins into smaller polypeptides and/or amino acids by cleavage of their peptide bonds.	5565772	lethal (2) k05911	NA	NA
	NC_035108.1	281263055	281290538	AAEL004979	Clip-Domain Serine Protease family D.	protein_coding_gene	GO:0004252	F	IEA	serine-type endopeptidase activity	Catalysis of the hydrolysis of internal, alpha-peptide bonds in a polypeptide chain by a catalytic mechanism that involves a catalytic triad consisting of a serine nucleophile that is activated by a proton relay involving an acidic residue (e.g. aspartate or glutamate) and a basic residue (usually histidine).	5565772	lethal (2) k05911	NA	NA
	NC_035108.1	281263055	281290538	AAEL004979	Clip-Domain Serine Protease family D.	protein_coding_gene	GO:0016787	F	IEA	hydrolase activity	Catalysis of the hydrolysis of various bonds, e.g. C-O, C-N, C-C, phosphoric anhydride bonds, etc.	5565772	lethal (2) k05911	NA	NA
	NC_035108.1	281304646	281316735	AAEL004987	unspecified product	protein_coding_gene	NA	NA	NA	NA	NA	5565773	putative beta-carotene-binding protein	NA	NA
	NC_035108.1	281351202	281377018	AAEL004986	smg-7 (suppressor with morphological effect on genitalia protein 7)	protein_coding_gene	NA	NA	NA	NA	NA	5565770	Smg5 nonsense mediated mRNA decay factor	aag03015	mRNA_surveillance_pathway
	NC_035108.1	281384161	281399587	AAEL004983	Inhibitor of growth proteining%2C ing4	protein_coding_gene	GO:0016573	P	IEA	obsolete histone acetylation	OBSOLETE. The modification of a histone by the addition of an acetyl group.	5565771	inhibitor of growth protein 5	NA	NA
	NC_035108.1	281384161	281399587	AAEL004983	Inhibitor of growth proteining%2C ing4	protein_coding_gene	GO:0046872	F	IEA	metal ion binding	Binding to a metal ion.	5565771	inhibitor of growth protein 5	NA	NA
	NC_035108.1	281384161	281399587	AAEL004983	Inhibitor of growth proteining%2C ing4	protein_coding_gene	GO:0008285	P	IEA	negative regulation of cell population proliferation	Any process that stops, prevents or reduces the rate or extent of cell proliferation.	5565771	inhibitor of growth protein 5	NA	NA
	NC_035108.1	281384161	281399587	AAEL004983	Inhibitor of growth proteining%2C ing4	protein_coding_gene	GO:0043065	P	IEA	positive regulation of apoptotic process	Any process that activates or increases the frequency, rate or extent of cell death by apoptotic process.	5565771	inhibitor of growth protein 5	NA	NA
	NC_035108.1	281384161	281399587	AAEL004983	Inhibitor of growth proteining%2C ing4	protein_coding_gene	GO:0035064	F	IEA	methylated histone binding	Binding to a histone in which a residue has been modified by methylation.	5565771	inhibitor of growth protein 5	NA	NA
	NC_035108.1	281384161	281399587	AAEL004983	Inhibitor of growth proteining%2C ing4	protein_coding_gene	GO:0006325	P	IEA	chromatin organization	The assembly or remodeling of chromatin composed of DNA complexed with histones, other associated proteins, and sometimes RNA.	5565771	inhibitor of growth protein 5	NA	NA
	NC_035108.1	281384161	281399587	AAEL004983	Inhibitor of growth proteining%2C ing4	protein_coding_gene	GO:0005634	C	IEA	nucleus	A membrane-bounded organelle of eukaryotic cells in which chromosomes are housed and replicated. In most cells, the nucleus contains all of the cell's chromosomes except the organellar chromosomes, and is the site of RNA synthesis and processing. In some species, or in specialized cell types, RNA metabolism or DNA replication may be absent.	5565771	inhibitor of growth protein 5	NA	NA
	NC_035108.1	281404438	281433416	AAEL004975	Zinc finger protein	protein_coding_gene	GO:0003676	F	IEA	nucleic acid binding	Binding to a nucleic acid.	5565768	zinc finger protein 250	NA	NA
	NC_035108.1	281536289	281642497	AAEL004982	unspecified product	protein_coding_gene	GO:0016020	C	IEA	membrane	A lipid bilayer along with all the proteins and protein complexes embedded in it and attached to it.	5565769	anoctamin-8	NA	NA
	NC_035108.1	281679164	281700584	AAEL004978	DEAD box ATP-dependent RNA helicase	protein_coding_gene	GO:0004386	F	IEA	helicase activity	Catalysis of the reaction: ATP + H2O = ADP + phosphate, to drive the unwinding of a DNA or RNA helix.	5565755	ATP-dependent RNA helicase vasa	NA	NA
	NC_035108.1	281679164	281700584	AAEL004978	DEAD box ATP-dependent RNA helicase	protein_coding_gene	GO:0003676	F	IEA	nucleic acid binding	Binding to a nucleic acid.	5565755	ATP-dependent RNA helicase vasa	NA	NA
	NC_035108.1	281679164	281700584	AAEL004978	DEAD box ATP-dependent RNA helicase	protein_coding_gene	GO:0000166	F	IEA	nucleotide binding	Binding to a nucleotide, any compound consisting of a nucleoside that is esterified with (ortho)phosphate or an oligophosphate at any hydroxyl group on the ribose or deoxyribose.	5565755	ATP-dependent RNA helicase vasa	NA	NA
	NC_035108.1	281679164	281700584	AAEL004978	DEAD box ATP-dependent RNA helicase	protein_coding_gene	GO:0016787	F	IEA	hydrolase activity	Catalysis of the hydrolysis of various bonds, e.g. C-O, C-N, C-C, phosphoric anhydride bonds, etc.	5565755	ATP-dependent RNA helicase vasa	NA	NA
	NC_035108.1	281679164	281700584	AAEL004978	DEAD box ATP-dependent RNA helicase	protein_coding_gene	GO:0005524	F	IEA	ATP binding	Binding to ATP, adenosine 5'-triphosphate, a universally important coenzyme and enzyme regulator.	5565755	ATP-dependent RNA helicase vasa	NA	NA
	NC_035108.1	281709033	281710345	AAEL004997	U3 small nucleolar ribonucleoprotein protein imp4	protein_coding_gene	NA	NA	NA	NA	NA	5565756	probable ribosome production factor 1	NA	NA
	NC_035108.1	281713648	281714296	AAEL027419	unspecified product	lnc_RNA	NA	NA	NA	NA	NA	NA	NA	NA	NA
	NC_035108.1	281721070	281722258	AAEL026978	unspecified product	lnc_RNA	NA	NA	NA	NA	NA	NA	NA	NA	NA
	NC_035108.1	281749993	281778870	AAEL004977	Sec24B protein%2C putative	protein_coding_gene	GO:0008270	F	IEA	zinc ion binding	Binding to a zinc ion (Zn).	5565782	protein transport protein Sec24C	aag04141	Protein_processing_in_endoplasmic_reticulum
	NC_035108.1	281749993	281778870	AAEL004977	Sec24B protein%2C putative	protein_coding_gene	GO:0006888	P	IEA	endoplasmic reticulum to Golgi vesicle-mediated transport	The directed movement of substances from the endoplasmic reticulum (ER) to the Golgi, mediated by COP II vesicles. Small COP II coated vesicles form from the ER and then fuse directly with the cis-Golgi. Larger structures are transported along microtubules to the cis-Golgi.	5565782	protein transport protein Sec24C	aag04141	Protein_processing_in_endoplasmic_reticulum
	NC_035108.1	281749993	281778870	AAEL004977	Sec24B protein%2C putative	protein_coding_gene	GO:0030127	C	IEA	COPII vesicle coat	One of two multimeric complexes that forms a membrane vesicle coat. COPII is best characterized in S. cerevisiae, where the subunits are called Sar1p, Sec13p, Sec31p, Sec23p, and Sec24p. Vesicles with COPII coats are found associated with endoplasmic reticulum (ER) membranes at steady state.	5565782	protein transport protein Sec24C	aag04141	Protein_processing_in_endoplasmic_reticulum
	NC_035108.1	281749993	281778870	AAEL004977	Sec24B protein%2C putative	protein_coding_gene	GO:0006886	P	IEA	intracellular protein transport	The directed movement of proteins in a cell, including the movement of proteins between specific compartments or structures within a cell, such as organelles of a eukaryotic cell.	5565782	protein transport protein Sec24C	aag04141	Protein_processing_in_endoplasmic_reticulum
	NC_035108.1	281749993	281778870	AAEL004977	Sec24B protein%2C putative	protein_coding_gene	GO:0015031	P	IEA	protein transport	The directed movement of proteins into, out of or within a cell, or between cells, by means of some agent such as a transporter or pore.	5565782	protein transport protein Sec24C	aag04141	Protein_processing_in_endoplasmic_reticulum
	NC_035108.1	281781178	281786192	AAEL004985	house keepingprotein%2C putative	protein_coding_gene	GO:0005777	C	IEA	peroxisome	A small organelle enclosed by a single membrane, and found in most eukaryotic cells. Contains peroxidases and other enzymes involved in a variety of metabolic processes including free radical detoxification, lipid catabolism and biosynthesis, and hydrogen peroxide metabolism.	5565783	peroxisomal biogenesis factor 19	aag04146	Peroxisome
	NC_035108.1	281804025	281804591	AAEL025354	unspecified product	lnc_RNA	NA	NA	NA	NA	NA	NA	NA	NA	NA
	NC_035108.1	281806781	281810549	AAEL004988	Phosphoglycerate kinase	protein_coding_gene	GO:0016740	F	IEA	transferase activity	Catalysis of the transfer of a group, e.g. a methyl group, glycosyl group, acyl group, phosphorus-containing, or other groups, from one compound (generally regarded as the donor) to another compound (generally regarded as the acceptor). Transferase is the systematic name for any enzyme of EC class 2.	5565774	phosphoglycerate kinase	aag01230	Biosynthesis_of_amino_acids
	NC_035108.1	281806781	281810549	AAEL004988	Phosphoglycerate kinase	protein_coding_gene	GO:0016301	F	IEA	kinase activity	Catalysis of the transfer of a phosphate group, usually from ATP, to a substrate molecule.	5565774	phosphoglycerate kinase	aag01230	Biosynthesis_of_amino_acids
	NC_035108.1	281806781	281810549	AAEL004988	Phosphoglycerate kinase	protein_coding_gene	GO:0006096	P	IEA	glycolytic process	The chemical reactions and pathways resulting in the breakdown of a carbohydrate into pyruvate, with the concomitant production of a small amount of ATP and the reduction of NAD(P) to NAD(P)H. Glycolysis begins with the metabolism of a carbohydrate to generate products that can enter the pathway and ends with the production of pyruvate. Pyruvate may be converted to acetyl-coenzyme A, ethanol, lac…	5565774	phosphoglycerate kinase	aag01230	Biosynthesis_of_amino_acids
	NC_035108.1	281806781	281810549	AAEL004988	Phosphoglycerate kinase	protein_coding_gene	GO:0016310	P	IEA	phosphorylation	The process of introducing a phosphate group into a molecule, usually with the formation of a phosphoric ester, a phosphoric anhydride or a phosphoric amide.	5565774	phosphoglycerate kinase	aag01230	Biosynthesis_of_amino_acids
	NC_035108.1	281806781	281810549	AAEL004988	Phosphoglycerate kinase	protein_coding_gene	GO:0005524	F	IEA	ATP binding	Binding to ATP, adenosine 5'-triphosphate, a universally important coenzyme and enzyme regulator.	5565774	phosphoglycerate kinase	aag01230	Biosynthesis_of_amino_acids
	NC_035108.1	281806781	281810549	AAEL004988	Phosphoglycerate kinase	protein_coding_gene	GO:0004618	F	IEA	phosphoglycerate kinase activity	Catalysis of the reaction: 3-phospho-D-glycerate + ATP = 3-phospho-D-glyceroyl phosphate + ADP + H+.	5565774	phosphoglycerate kinase	aag01230	Biosynthesis_of_amino_acids
	NC_035108.1	281806781	281810549	AAEL004988	Phosphoglycerate kinase	protein_coding_gene	GO:0016740	F	IEA	transferase activity	Catalysis of the transfer of a group, e.g. a methyl group, glycosyl group, acyl group, phosphorus-containing, or other groups, from one compound (generally regarded as the donor) to another compound (generally regarded as the acceptor). Transferase is the systematic name for any enzyme of EC class 2.	5565774	phosphoglycerate kinase	aag01200	Carbon_metabolism
	NC_035108.1	281806781	281810549	AAEL004988	Phosphoglycerate kinase	protein_coding_gene	GO:0016301	F	IEA	kinase activity	Catalysis of the transfer of a phosphate group, usually from ATP, to a substrate molecule.	5565774	phosphoglycerate kinase	aag01200	Carbon_metabolism
	NC_035108.1	281806781	281810549	AAEL004988	Phosphoglycerate kinase	protein_coding_gene	GO:0006096	P	IEA	glycolytic process	The chemical reactions and pathways resulting in the breakdown of a carbohydrate into pyruvate, with the concomitant production of a small amount of ATP and the reduction of NAD(P) to NAD(P)H. Glycolysis begins with the metabolism of a carbohydrate to generate products that can enter the pathway and ends with the production of pyruvate. Pyruvate may be converted to acetyl-coenzyme A, ethanol, lac…	5565774	phosphoglycerate kinase	aag01200	Carbon_metabolism
	NC_035108.1	281806781	281810549	AAEL004988	Phosphoglycerate kinase	protein_coding_gene	GO:0016310	P	IEA	phosphorylation	The process of introducing a phosphate group into a molecule, usually with the formation of a phosphoric ester, a phosphoric anhydride or a phosphoric amide.	5565774	phosphoglycerate kinase	aag01200	Carbon_metabolism
	NC_035108.1	281806781	281810549	AAEL004988	Phosphoglycerate kinase	protein_coding_gene	GO:0005524	F	IEA	ATP binding	Binding to ATP, adenosine 5'-triphosphate, a universally important coenzyme and enzyme regulator.	5565774	phosphoglycerate kinase	aag01200	Carbon_metabolism
	NC_035108.1	281806781	281810549	AAEL004988	Phosphoglycerate kinase	protein_coding_gene	GO:0004618	F	IEA	phosphoglycerate kinase activity	Catalysis of the reaction: 3-phospho-D-glycerate + ATP = 3-phospho-D-glyceroyl phosphate + ADP + H+.	5565774	phosphoglycerate kinase	aag01200	Carbon_metabolism
	NC_035108.1	281806781	281810549	AAEL004988	Phosphoglycerate kinase	protein_coding_gene	GO:0016740	F	IEA	transferase activity	Catalysis of the transfer of a group, e.g. a methyl group, glycosyl group, acyl group, phosphorus-containing, or other groups, from one compound (generally regarded as the donor) to another compound (generally regarded as the acceptor). Transferase is the systematic name for any enzyme of EC class 2.	5565774	phosphoglycerate kinase	aag00010	Glycolysis_/_Gluconeogenesis
	NC_035108.1	281806781	281810549	AAEL004988	Phosphoglycerate kinase	protein_coding_gene	GO:0016301	F	IEA	kinase activity	Catalysis of the transfer of a phosphate group, usually from ATP, to a substrate molecule.	5565774	phosphoglycerate kinase	aag00010	Glycolysis_/_Gluconeogenesis
	NC_035108.1	281806781	281810549	AAEL004988	Phosphoglycerate kinase	protein_coding_gene	GO:0006096	P	IEA	glycolytic process	The chemical reactions and pathways resulting in the breakdown of a carbohydrate into pyruvate, with the concomitant production of a small amount of ATP and the reduction of NAD(P) to NAD(P)H. Glycolysis begins with the metabolism of a carbohydrate to generate products that can enter the pathway and ends with the production of pyruvate. Pyruvate may be converted to acetyl-coenzyme A, ethanol, lac…	5565774	phosphoglycerate kinase	aag00010	Glycolysis_/_Gluconeogenesis
	NC_035108.1	281806781	281810549	AAEL004988	Phosphoglycerate kinase	protein_coding_gene	GO:0016310	P	IEA	phosphorylation	The process of introducing a phosphate group into a molecule, usually with the formation of a phosphoric ester, a phosphoric anhydride or a phosphoric amide.	5565774	phosphoglycerate kinase	aag00010	Glycolysis_/_Gluconeogenesis
	NC_035108.1	281806781	281810549	AAEL004988	Phosphoglycerate kinase	protein_coding_gene	GO:0005524	F	IEA	ATP binding	Binding to ATP, adenosine 5'-triphosphate, a universally important coenzyme and enzyme regulator.	5565774	phosphoglycerate kinase	aag00010	Glycolysis_/_Gluconeogenesis
	NC_035108.1	281806781	281810549	AAEL004988	Phosphoglycerate kinase	protein_coding_gene	GO:0004618	F	IEA	phosphoglycerate kinase activity	Catalysis of the reaction: 3-phospho-D-glycerate + ATP = 3-phospho-D-glyceroyl phosphate + ADP + H+.	5565774	phosphoglycerate kinase	aag00010	Glycolysis_/_Gluconeogenesis
	NC_035108.1	281806781	281810549	AAEL004988	Phosphoglycerate kinase	protein_coding_gene	GO:0016740	F	IEA	transferase activity	Catalysis of the transfer of a group, e.g. a methyl group, glycosyl group, acyl group, phosphorus-containing, or other groups, from one compound (generally regarded as the donor) to another compound (generally regarded as the acceptor). Transferase is the systematic name for any enzyme of EC class 2.	5565774	phosphoglycerate kinase	aag01100	Metabolic_pathways
	NC_035108.1	281806781	281810549	AAEL004988	Phosphoglycerate kinase	protein_coding_gene	GO:0016301	F	IEA	kinase activity	Catalysis of the transfer of a phosphate group, usually from ATP, to a substrate molecule.	5565774	phosphoglycerate kinase	aag01100	Metabolic_pathways
	NC_035108.1	281806781	281810549	AAEL004988	Phosphoglycerate kinase	protein_coding_gene	GO:0006096	P	IEA	glycolytic process	The chemical reactions and pathways resulting in the breakdown of a carbohydrate into pyruvate, with the concomitant production of a small amount of ATP and the reduction of NAD(P) to NAD(P)H. Glycolysis begins with the metabolism of a carbohydrate to generate products that can enter the pathway and ends with the production of pyruvate. Pyruvate may be converted to acetyl-coenzyme A, ethanol, lac…	5565774	phosphoglycerate kinase	aag01100	Metabolic_pathways
	NC_035108.1	281806781	281810549	AAEL004988	Phosphoglycerate kinase	protein_coding_gene	GO:0016310	P	IEA	phosphorylation	The process of introducing a phosphate group into a molecule, usually with the formation of a phosphoric ester, a phosphoric anhydride or a phosphoric amide.	5565774	phosphoglycerate kinase	aag01100	Metabolic_pathways
	NC_035108.1	281806781	281810549	AAEL004988	Phosphoglycerate kinase	protein_coding_gene	GO:0005524	F	IEA	ATP binding	Binding to ATP, adenosine 5'-triphosphate, a universally important coenzyme and enzyme regulator.	5565774	phosphoglycerate kinase	aag01100	Metabolic_pathways
	NC_035108.1	281806781	281810549	AAEL004988	Phosphoglycerate kinase	protein_coding_gene	GO:0004618	F	IEA	phosphoglycerate kinase activity	Catalysis of the reaction: 3-phospho-D-glycerate + ATP = 3-phospho-D-glyceroyl phosphate + ADP + H+.	5565774	phosphoglycerate kinase	aag01100	Metabolic_pathways
	NC_035108.1	281822339	281852909	AAEL004989	RNA-binding protein	protein_coding_gene	GO:0003723	F	IEA	RNA binding	Binding to an RNA molecule or a portion thereof.	5565764	RNA-binding protein 5-A	NA	NA
	NC_035108.1	281822339	281852909	AAEL004989	RNA-binding protein	protein_coding_gene	GO:0003676	F	IEA	nucleic acid binding	Binding to a nucleic acid.	5565764	RNA-binding protein 5-A	NA	NA
	NC_035108.1	281854235	281854832	AAEL022267	unspecified product	lnc_RNA	NA	NA	NA	NA	NA	NA	NA	NA	NA
	NC_035108.1	281857339	281875126	AAEL004973	golgi phosphoprotein 3 (coat-protein GPP34)	protein_coding_gene	GO:0070273	F	IEA	phosphatidylinositol-4-phosphate binding	Binding to phosphatidylinositol-4-phosphate, a derivative of phosphatidylinositol in which the inositol ring is phosphorylated at the 4' position.	5565765	Golgi phosphoprotein 3 homolog sauron	NA	NA
	NC_035108.1	281871517	281872608	AAEL023655	unspecified product	lnc_RNA	NA	NA	NA	NA	NA	NA	NA	NA	NA
	NC_035108.1	281882563	281902637	AAEL004984	cullin-associated NEDD8-dissociated protein 1	protein_coding_gene	GO:0010265	P	IEA	SCF complex assembly	The aggregation, arrangement and bonding together of a set of components to form the SKP1-Cullin/Cdc53-F-box protein ubiquitin ligase (SCF) complex.	5565777	Cullin-associated and neddylation-dissociated 1	NA	NA
	NC_035108.1	281909748	282025156	AAEL004972	unspecified product	protein_coding_gene	NA	NA	NA	NA	NA	5565778	proline-rich extensin-like protein EPR1	NA	NA
	NC_035108.1	420768463	421013958	AAEL028228	unspecified product	protein_coding_gene	NA	NA	NA	NA	NA	NA	NA	NA	NA
	NC_035108.1	421089050	421327347	AAEL019762	unspecified product	protein_coding_gene	GO:0016310	P	IEA	phosphorylation	The process of introducing a phosphate group into a molecule, usually with the formation of a phosphoric ester, a phosphoric anhydride or a phosphoric amide.	NA	NA	NA	NA
	NC_035108.1	421089050	421327347	AAEL019762	unspecified product	protein_coding_gene	GO:0016301	F	IEA	kinase activity	Catalysis of the transfer of a phosphate group, usually from ATP, to a substrate molecule.	NA	NA	NA	NA
	NC_035108.1	421158783	421170950	AAEL019763	unspecified product	protein_coding_gene	NA	NA	NA	NA	NA	NA	NA	NA	NA
	NC_035108.1	421375740	421377420	AAEL007241	unspecified product	protein_coding_gene	GO:0016567	P	IEA	protein ubiquitination	The process in which one or more ubiquitin groups are added to a protein.	5568943	anaphase-promoting complex subunit 11	aag04120	Ubiquitin_mediated_proteolysis
	NC_035108.1	421375740	421377420	AAEL007241	unspecified product	protein_coding_gene	GO:0005680	C	IEA	anaphase-promoting complex	A ubiquitin ligase complex that degrades mitotic cyclins and anaphase inhibitory protein, thereby triggering sister chromatid separation and exit from mitosis. Substrate recognition by APC occurs through degradation signals, the most common of which is termed the Dbox degradation motif, originally discovered in cyclin B.	5568943	anaphase-promoting complex subunit 11	aag04120	Ubiquitin_mediated_proteolysis
	NC_035108.1	421375740	421377420	AAEL007241	unspecified product	protein_coding_gene	GO:0004842	F	IEA	ubiquitin-protein transferase activity	Catalysis of the transfer of ubiquitin from one protein to another via the reaction X-Ub + Y = Y-Ub + X, where both X-Ub and Y-Ub are covalent linkages.	5568943	anaphase-promoting complex subunit 11	aag04120	Ubiquitin_mediated_proteolysis
	NC_035108.1	421396253	421414826	AAEL007226	nidogen	protein_coding_gene	GO:0007160	P	IEA	cell-matrix adhesion	The binding of a cell to the extracellular matrix via adhesion molecules.	5568942	nidogen-2	aag04820	Cytoskeleton_in_muscle_cells
	NC_035108.1	421396253	421414826	AAEL007226	nidogen	protein_coding_gene	GO:0005509	F	IEA	calcium ion binding	Binding to a calcium ion (Ca2+).	5568942	nidogen-2	aag04820	Cytoskeleton_in_muscle_cells
	NC_035108.1	421443039	421472499	AAEL007235	mitochondrial uncoupling protein	protein_coding_gene	GO:0006839	P	IEA	mitochondrial transport	Transport of substances into, out of or within a mitochondrion.	5568941	Uncoupling protein 4A	NA	NA
	NC_035108.1	421443039	421472499	AAEL007235	mitochondrial uncoupling protein	protein_coding_gene	GO:0016020	C	IEA	membrane	A lipid bilayer along with all the proteins and protein complexes embedded in it and attached to it.	5568941	Uncoupling protein 4A	NA	NA
	NC_035108.1	421443039	421472499	AAEL007235	mitochondrial uncoupling protein	protein_coding_gene	GO:0031966	C	IEA	mitochondrial membrane	Either of the lipid bilayers that surround the mitochondrion and form the mitochondrial envelope.	5568941	Uncoupling protein 4A	NA	NA
	NC_035108.1	421484756	421496694	AAEL007236	unspecified product	protein_coding_gene	GO:0032259	P	IEA	methylation	The process in which a methyl group is covalently attached to a molecule.	5568940	uncharacterized LOC5568940	NA	NA
	NC_035108.1	421484756	421496694	AAEL007236	unspecified product	protein_coding_gene	GO:0008168	F	IEA	methyltransferase activity	Catalysis of the transfer of a methyl group to an acceptor molecule.	5568940	uncharacterized LOC5568940	NA	NA
	NC_035108.1	421484756	421496694	AAEL007236	unspecified product	protein_coding_gene	GO:0016740	F	IEA	transferase activity	Catalysis of the transfer of a group, e.g. a methyl group, glycosyl group, acyl group, phosphorus-containing, or other groups, from one compound (generally regarded as the donor) to another compound (generally regarded as the acceptor). Transferase is the systematic name for any enzyme of EC class 2.	5568940	uncharacterized LOC5568940	NA	NA
	NC_035108.1	421501614	421502466	AAEL007238	DUF3421 domain-containing protein	protein_coding_gene	NA	NA	NA	NA	NA	5568939	uncharacterized LOC5568939	NA	NA
	NC_035108.1	421508093	421509439	AAEL007246	unspecified product	protein_coding_gene	NA	NA	NA	NA	NA	5568938	uncharacterized LOC5568938	NA	NA
	NC_035108.1	421513478	421527848	AAEL007228	autophagy related gene	protein_coding_gene	GO:0006508	P	IEA	proteolysis	The hydrolysis of proteins into smaller polypeptides and/or amino acids by cleavage of their peptide bonds.	5568937	cysteine protease ATG4B	aag04136	Autophagy
	NC_035108.1	421513478	421527848	AAEL007228	autophagy related gene	protein_coding_gene	GO:0006508	P	IEA	proteolysis	The hydrolysis of proteins into smaller polypeptides and/or amino acids by cleavage of their peptide bonds.	5568937	cysteine protease ATG4B	aag04140	Autophagy
	NC_035108.1	421513478	421527848	AAEL007228	autophagy related gene	protein_coding_gene	GO:0005737	C	IEA	cytoplasm	The contents of a cell excluding the plasma membrane and nucleus, but including other subcellular structures.	5568937	cysteine protease ATG4B	aag04136	Autophagy
	NC_035108.1	421513478	421527848	AAEL007228	autophagy related gene	protein_coding_gene	GO:0005737	C	IEA	cytoplasm	The contents of a cell excluding the plasma membrane and nucleus, but including other subcellular structures.	5568937	cysteine protease ATG4B	aag04140	Autophagy
	NC_035108.1	421513478	421527848	AAEL007228	autophagy related gene	protein_coding_gene	GO:0015031	P	IEA	protein transport	The directed movement of proteins into, out of or within a cell, or between cells, by means of some agent such as a transporter or pore.	5568937	cysteine protease ATG4B	aag04136	Autophagy
	NC_035108.1	421513478	421527848	AAEL007228	autophagy related gene	protein_coding_gene	GO:0015031	P	IEA	protein transport	The directed movement of proteins into, out of or within a cell, or between cells, by means of some agent such as a transporter or pore.	5568937	cysteine protease ATG4B	aag04140	Autophagy
	NC_035108.1	421513478	421527848	AAEL007228	autophagy related gene	protein_coding_gene	GO:0016787	F	IEA	hydrolase activity	Catalysis of the hydrolysis of various bonds, e.g. C-O, C-N, C-C, phosphoric anhydride bonds, etc.	5568937	cysteine protease ATG4B	aag04136	Autophagy
	NC_035108.1	421513478	421527848	AAEL007228	autophagy related gene	protein_coding_gene	GO:0016787	F	IEA	hydrolase activity	Catalysis of the hydrolysis of various bonds, e.g. C-O, C-N, C-C, phosphoric anhydride bonds, etc.	5568937	cysteine protease ATG4B	aag04140	Autophagy
	NC_035108.1	421513478	421527848	AAEL007228	autophagy related gene	protein_coding_gene	GO:0006914	P	IEA	autophagy	The cellular catabolic process in which cells digest cellular materials, such as organelles and other macromolecular constituents, or non-self materials such as intracellular pathogens. Autophagy serves to provide essential nutrients under conditions of cellular stress; or can remodel intracellular structures during cell differentiation.	5568937	cysteine protease ATG4B	aag04136	Autophagy
	NC_035108.1	421513478	421527848	AAEL007228	autophagy related gene	protein_coding_gene	GO:0006914	P	IEA	autophagy	The cellular catabolic process in which cells digest cellular materials, such as organelles and other macromolecular constituents, or non-self materials such as intracellular pathogens. Autophagy serves to provide essential nutrients under conditions of cellular stress; or can remodel intracellular structures during cell differentiation.	5568937	cysteine protease ATG4B	aag04140	Autophagy
	NC_035108.1	421513478	421527848	AAEL007228	autophagy related gene	protein_coding_gene	GO:0008233	F	IEA	peptidase activity	Catalysis of the hydrolysis of a peptide bond. A peptide bond is a covalent bond formed when the carbon atom from the carboxyl group of one amino acid shares electrons with the nitrogen atom from the amino group of a second amino acid.	5568937	cysteine protease ATG4B	aag04136	Autophagy
	NC_035108.1	421513478	421527848	AAEL007228	autophagy related gene	protein_coding_gene	GO:0008233	F	IEA	peptidase activity	Catalysis of the hydrolysis of a peptide bond. A peptide bond is a covalent bond formed when the carbon atom from the carboxyl group of one amino acid shares electrons with the nitrogen atom from the amino group of a second amino acid.	5568937	cysteine protease ATG4B	aag04140	Autophagy
	NC_035108.1	421513478	421527848	AAEL007228	autophagy related gene	protein_coding_gene	GO:0008234	F	IEA	cysteine-type peptidase activity	Catalysis of the hydrolysis of peptide bonds in a polypeptide chain by a mechanism in which the sulfhydryl group of a cysteine residue at the active center acts as a nucleophile.	5568937	cysteine protease ATG4B	aag04136	Autophagy
	NC_035108.1	421513478	421527848	AAEL007228	autophagy related gene	protein_coding_gene	GO:0008234	F	IEA	cysteine-type peptidase activity	Catalysis of the hydrolysis of peptide bonds in a polypeptide chain by a mechanism in which the sulfhydryl group of a cysteine residue at the active center acts as a nucleophile.	5568937	cysteine protease ATG4B	aag04140	Autophagy
	NC_035108.1	421530650	421532016	AAEL023227	unspecified product	protein_coding_gene	NA	NA	NA	NA	NA	NA	NA	NA	NA
	NC_035108.1	421541195	421544401	AAEL007237	unspecified product	protein_coding_gene	GO:0006281	P	IEA	DNA repair	The process of restoring DNA after damage. Genomes are subject to damage by chemical and physical agents in the environment (e.g. UV and ionizing radiations, chemical mutagens, fungal and bacterial toxins, etc.) and by free radicals or alkylating agents endogenously generated in metabolism. DNA is also damaged because of errors during its replication. A variety of different DNA repair pathways ha…	5568936	protein asteroid	NA	NA
	NC_035108.1	421541195	421544401	AAEL007237	unspecified product	protein_coding_gene	GO:0004518	F	IEA	nuclease activity	Catalysis of the hydrolysis of ester linkages within nucleic acids.	5568936	protein asteroid	NA	NA
	NC_035108.1	421541195	421544401	AAEL007237	unspecified product	protein_coding_gene	GO:0090305	P	IEA	obsolete nucleic acid phosphodiester bond hydrolysis	OBSOLETE. The nucleic acid metabolic process in which the phosphodiester bonds between nucleotides are cleaved by hydrolysis.	5568936	protein asteroid	NA	NA
	NC_035108.1	421547110	421552787	AAEL007230	Mediator of RNA polymerase II transcription subunit 30 (Med30)	protein_coding_gene	GO:0005634	C	IEA	nucleus	A membrane-bounded organelle of eukaryotic cells in which chromosomes are housed and replicated. In most cells, the nucleus contains all of the cell's chromosomes except the organellar chromosomes, and is the site of RNA synthesis and processing. In some species, or in specialized cell types, RNA metabolism or DNA replication may be absent.	5568934	Mediator complex subunit 30	NA	NA
	NC_035108.1	421553464	421591598	AAEL018136	unspecified product	protein_coding_gene	NA	NA	NA	NA	NA	NA	NA	NA	NA
	NC_035108.1	421626421	421631760	AAEL007244	zinc finger protein	protein_coding_gene	GO:0003676	F	IEA	nucleic acid binding	Binding to a nucleic acid.	5568931	zinc finger protein 2 homolog	NA	NA
	NC_035108.1	421638902	422079378	AAEL007245	WD40 protein	protein_coding_gene	NA	NA	NA	NA	NA	5568929	WD repeat domain 62	NA	NA
	NC_035108.1	421867631	421869075	AAEL007224	leucine-rich immune protein (Coil-less)	protein_coding_gene	NA	NA	NA	NA	NA	5568930	decorin	NA	NA
	NC_035108.1	429002985	429003616	AAEL021730	unspecified product	protein_coding_gene	NA	NA	NA	NA	NA	NA	NA	NA	NA
	NC_035108.1	429051972	429052761	AAEL026288	unspecified product	protein_coding_gene	NA	NA	NA	NA	NA	NA	NA	NA	NA
	NC_035108.1	429054550	429055209	AAEL002229	cuticle protein%2C putative	protein_coding_gene	NA	NA	NA	NA	NA	5573908	adult cuticle protein 1	NA	NA
	NC_035108.1	429056636	429057387	AAEL002243	unspecified product	protein_coding_gene	NA	NA	NA	NA	NA	5573909	uncharacterized LOC5573909	NA	NA
	NC_035108.1	429060969	429061614	AAEL002239	unspecified product	protein_coding_gene	NA	NA	NA	NA	NA	5573910	uncharacterized LOC5573910	NA	NA
	NC_035108.1	429061884	429062497	AAEL022045	unspecified product	protein_coding_gene	NA	NA	NA	NA	NA	NA	NA	NA	NA
	NC_035108.1	429064551	429065335	AAEL002223	unspecified product	protein_coding_gene	NA	NA	NA	NA	NA	5573911	adult cuticle protein 1	NA	NA
	NC_035108.1	429065731	429066401	AAEL025678	unspecified product	protein_coding_gene	NA	NA	NA	NA	NA	NA	NA	NA	NA
	NC_035108.1	429075109	429075756	AAEL002191	cuticle protein%2C putative	protein_coding_gene	NA	NA	NA	NA	NA	5573913	adult cuticle protein 1	NA	NA
	NC_035108.1	429075109	429096693	AAEL020818	unspecified product	lnc_RNA	NA	NA	NA	NA	NA	NA	NA	NA	NA
	NC_035108.1	429076203	429076837	AAEL002233	unspecified product	protein_coding_gene	NA	NA	NA	NA	NA	5573914	adult cuticle protein 1	NA	NA
	NC_035108.1	429083221	429102814	AAEL029006	unspecified product	protein_coding_gene	NA	NA	NA	NA	NA	NA	NA	NA	NA
	NC_035108.1	429084135	429084743	AAEL002189	unspecified product	protein_coding_gene	NA	NA	NA	NA	NA	5573916	uncharacterized LOC5573916	NA	NA
	NC_035108.1	429096451	429097120	AAEL002241	cuticle protein%2C putative	protein_coding_gene	NA	NA	NA	NA	NA	5573917	adult cuticle protein 1	NA	NA
	NC_035108.1	429097990	429098586	AAEL002187	unspecified product	protein_coding_gene	NA	NA	NA	NA	NA	5573918	adult cuticle protein 1	NA	NA
	NC_035108.1	429103399	429103973	AAEL002245	unspecified product	protein_coding_gene	NA	NA	NA	NA	NA	5573920	glycine-rich protein	NA	NA
	NC_035108.1	429130709	429131278	AAEL002208	unspecified product	protein_coding_gene	NA	NA	NA	NA	NA	5573921	glycine-rich protein	NA	NA
	NC_035108.1	429131589	429132247	AAEL002202	unspecified product	protein_coding_gene	NA	NA	NA	NA	NA	5573922	glycine-rich protein	NA	NA
	NC_035108.1	429143848	429144529	AAEL002246	cuticle protein%2C putative	protein_coding_gene	NA	NA	NA	NA	NA	5573923	cuticle protein 12.5	NA	NA
	NC_035108.1	429170789	429171449	AAEL002231	cuticle protein%2C putative	protein_coding_gene	NA	NA	NA	NA	NA	5573924	adult cuticle protein 1	NA	NA
	NC_035108.1	429171920	429202663	AAEL019554	unspecified product	protein_coding_gene	GO:0015293	F	IEA	symporter activity	Enables the active transport of a solute across a membrane by a mechanism whereby two or more species are transported together in the same direction in a tightly coupled process not directly linked to a form of energy other than chemiosmotic energy.	NA	NA	NA	NA
	NC_035108.1	429171920	429202663	AAEL019554	unspecified product	protein_coding_gene	GO:0005328	F	IEA	neurotransmitter:sodium symporter activity	Enables the transfer of a solute or solutes from one side of a membrane to the other according to the reaction: neurotransmitter(out) + Na+(out) = neurotransmitter(in) + Na+(in).	NA	NA	NA	NA
	NC_035108.1	429171920	429202663	AAEL019554	unspecified product	protein_coding_gene	GO:0016020	C	IEA	membrane	A lipid bilayer along with all the proteins and protein complexes embedded in it and attached to it.	NA	NA	NA	NA
	NC_035108.1	429171920	429202663	AAEL019554	unspecified product	protein_coding_gene	GO:0006836	P	IEA	neurotransmitter transport	The directed movement of a neurotransmitter into, out of or within a cell, or between cells, by means of some agent such as a transporter or pore. Neurotransmitters are any chemical substance that is capable of transmitting (or inhibiting the transmission of) a nerve impulse from a neuron to another cell.	NA	NA	NA	NA
	NC_035108.1	429171920	429202663	AAEL019554	unspecified product	protein_coding_gene	GO:0055085	P	IEA	transmembrane transport	The process in which a solute is transported across a lipid bilayer, from one side of a membrane to the other.	NA	NA	NA	NA
	NC_035108.1	429203103	429203755	AAEL027299	unspecified product	protein_coding_gene	NA	NA	NA	NA	NA	NA	NA	NA	NA
	NC_035108.1	429204008	429204749	AAEL024550	unspecified product	protein_coding_gene	NA	NA	NA	NA	NA	NA	NA	NA	NA
	NC_035108.1	429216597	429217221	AAEL024023	unspecified product	protein_coding_gene	NA	NA	NA	NA	NA	NA	NA	NA	NA
	NC_035108.1	429217512	429218145	AAEL027491	unspecified product	protein_coding_gene	NA	NA	NA	NA	NA	NA	NA	NA	NA
	NC_035108.1	429228612	429236010	AAEL002228	fatty acid synthase	protein_coding_gene	GO:0016788	F	IEA	hydrolase activity, acting on ester bonds	Catalysis of the hydrolysis of any ester bond.	5573927	fatty acid synthase	aag00061	Fatty_acid_biosynthesis
	NC_035108.1	429228612	429236010	AAEL002228	fatty acid synthase	protein_coding_gene	GO:0003824	F	IEA	catalytic activity	Catalysis of a biochemical reaction at physiological temperatures. In biologically catalyzed reactions, the reactants are known as substrates, and the catalysts are naturally occurring macromolecular substances known as enzymes. Enzymes possess specific binding sites for substrates, and are usually composed wholly or largely of protein, but RNA that has catalytic activity (ribozyme) is often also…	5573927	fatty acid synthase	aag00061	Fatty_acid_biosynthesis
	NC_035108.1	429228612	429236010	AAEL002228	fatty acid synthase	protein_coding_gene	GO:0055114	P	IEA	obsolete oxidation-reduction process	OBSOLETE. A metabolic process that results in the removal or addition of one or more electrons to or from a substance, with or without the concomitant removal or addition of a proton or protons.	5573927	fatty acid synthase	aag00061	Fatty_acid_biosynthesis
	NC_035108.1	429228612	429236010	AAEL002228	fatty acid synthase	protein_coding_gene	GO:0031177	F	IEA	phosphopantetheine binding	Binding to phosphopantetheine, the vitamin pantetheine 4'-(dihydrogen phosphate).	5573927	fatty acid synthase	aag00061	Fatty_acid_biosynthesis
	NC_035108.1	429228612	429236010	AAEL002228	fatty acid synthase	protein_coding_gene	GO:0009058	P	IEA	biosynthetic process	The chemical reactions and pathways resulting in the formation of substances; typically the energy-requiring part of metabolism in which simpler substances are transformed into more complex ones.	5573927	fatty acid synthase	aag00061	Fatty_acid_biosynthesis
	NC_035108.1	429228612	429236010	AAEL002228	fatty acid synthase	protein_coding_gene	GO:0016740	F	IEA	transferase activity	Catalysis of the transfer of a group, e.g. a methyl group, glycosyl group, acyl group, phosphorus-containing, or other groups, from one compound (generally regarded as the donor) to another compound (generally regarded as the acceptor). Transferase is the systematic name for any enzyme of EC class 2.	5573927	fatty acid synthase	aag00061	Fatty_acid_biosynthesis
	NC_035108.1	429228612	429236010	AAEL002228	fatty acid synthase	protein_coding_gene	GO:0016491	F	IEA	oxidoreductase activity	Catalysis of an oxidation-reduction (redox) reaction, a reversible chemical reaction in which the oxidation state of an atom or atoms within a molecule is altered. One substrate acts as a hydrogen or electron donor and becomes oxidized, while the other acts as hydrogen or electron acceptor and becomes reduced.	5573927	fatty acid synthase	aag00061	Fatty_acid_biosynthesis
	NC_035108.1	429228612	429236010	AAEL002228	fatty acid synthase	protein_coding_gene	GO:0004312	F	IEA	fatty acid synthase activity	Catalysis of the reaction: acetyl-CoA + n malonyl-CoA + 2n NADPH + 2n H+ = long-chain fatty acid + n+1 CoA + n CO2 + 2n NADP+.	5573927	fatty acid synthase	aag00061	Fatty_acid_biosynthesis
	NC_035108.1	429228612	429236010	AAEL002228	fatty acid synthase	protein_coding_gene	GO:0016788	F	IEA	hydrolase activity, acting on ester bonds	Catalysis of the hydrolysis of any ester bond.	5573927	fatty acid synthase	aag01212	Fatty_acid_metabolism
	NC_035108.1	429228612	429236010	AAEL002228	fatty acid synthase	protein_coding_gene	GO:0003824	F	IEA	catalytic activity	Catalysis of a biochemical reaction at physiological temperatures. In biologically catalyzed reactions, the reactants are known as substrates, and the catalysts are naturally occurring macromolecular substances known as enzymes. Enzymes possess specific binding sites for substrates, and are usually composed wholly or largely of protein, but RNA that has catalytic activity (ribozyme) is often also…	5573927	fatty acid synthase	aag01212	Fatty_acid_metabolism
	NC_035108.1	429228612	429236010	AAEL002228	fatty acid synthase	protein_coding_gene	GO:0055114	P	IEA	obsolete oxidation-reduction process	OBSOLETE. A metabolic process that results in the removal or addition of one or more electrons to or from a substance, with or without the concomitant removal or addition of a proton or protons.	5573927	fatty acid synthase	aag01212	Fatty_acid_metabolism
	NC_035108.1	429228612	429236010	AAEL002228	fatty acid synthase	protein_coding_gene	GO:0031177	F	IEA	phosphopantetheine binding	Binding to phosphopantetheine, the vitamin pantetheine 4'-(dihydrogen phosphate).	5573927	fatty acid synthase	aag01212	Fatty_acid_metabolism
	NC_035108.1	429228612	429236010	AAEL002228	fatty acid synthase	protein_coding_gene	GO:0009058	P	IEA	biosynthetic process	The chemical reactions and pathways resulting in the formation of substances; typically the energy-requiring part of metabolism in which simpler substances are transformed into more complex ones.	5573927	fatty acid synthase	aag01212	Fatty_acid_metabolism
	NC_035108.1	429228612	429236010	AAEL002228	fatty acid synthase	protein_coding_gene	GO:0016740	F	IEA	transferase activity	Catalysis of the transfer of a group, e.g. a methyl group, glycosyl group, acyl group, phosphorus-containing, or other groups, from one compound (generally regarded as the donor) to another compound (generally regarded as the acceptor). Transferase is the systematic name for any enzyme of EC class 2.	5573927	fatty acid synthase	aag01212	Fatty_acid_metabolism
	NC_035108.1	429228612	429236010	AAEL002228	fatty acid synthase	protein_coding_gene	GO:0016491	F	IEA	oxidoreductase activity	Catalysis of an oxidation-reduction (redox) reaction, a reversible chemical reaction in which the oxidation state of an atom or atoms within a molecule is altered. One substrate acts as a hydrogen or electron donor and becomes oxidized, while the other acts as hydrogen or electron acceptor and becomes reduced.	5573927	fatty acid synthase	aag01212	Fatty_acid_metabolism
	NC_035108.1	429228612	429236010	AAEL002228	fatty acid synthase	protein_coding_gene	GO:0004312	F	IEA	fatty acid synthase activity	Catalysis of the reaction: acetyl-CoA + n malonyl-CoA + 2n NADPH + 2n H+ = long-chain fatty acid + n+1 CoA + n CO2 + 2n NADP+.	5573927	fatty acid synthase	aag01212	Fatty_acid_metabolism
	NC_035108.1	429228612	429236010	AAEL002228	fatty acid synthase	protein_coding_gene	GO:0016788	F	IEA	hydrolase activity, acting on ester bonds	Catalysis of the hydrolysis of any ester bond.	5573927	fatty acid synthase	aag01100	Metabolic_pathways
	NC_035108.1	429228612	429236010	AAEL002228	fatty acid synthase	protein_coding_gene	GO:0003824	F	IEA	catalytic activity	Catalysis of a biochemical reaction at physiological temperatures. In biologically catalyzed reactions, the reactants are known as substrates, and the catalysts are naturally occurring macromolecular substances known as enzymes. Enzymes possess specific binding sites for substrates, and are usually composed wholly or largely of protein, but RNA that has catalytic activity (ribozyme) is often also…	5573927	fatty acid synthase	aag01100	Metabolic_pathways
	NC_035108.1	429228612	429236010	AAEL002228	fatty acid synthase	protein_coding_gene	GO:0055114	P	IEA	obsolete oxidation-reduction process	OBSOLETE. A metabolic process that results in the removal or addition of one or more electrons to or from a substance, with or without the concomitant removal or addition of a proton or protons.	5573927	fatty acid synthase	aag01100	Metabolic_pathways
	NC_035108.1	429228612	429236010	AAEL002228	fatty acid synthase	protein_coding_gene	GO:0031177	F	IEA	phosphopantetheine binding	Binding to phosphopantetheine, the vitamin pantetheine 4'-(dihydrogen phosphate).	5573927	fatty acid synthase	aag01100	Metabolic_pathways
	NC_035108.1	429228612	429236010	AAEL002228	fatty acid synthase	protein_coding_gene	GO:0009058	P	IEA	biosynthetic process	The chemical reactions and pathways resulting in the formation of substances; typically the energy-requiring part of metabolism in which simpler substances are transformed into more complex ones.	5573927	fatty acid synthase	aag01100	Metabolic_pathways
	NC_035108.1	429228612	429236010	AAEL002228	fatty acid synthase	protein_coding_gene	GO:0016740	F	IEA	transferase activity	Catalysis of the transfer of a group, e.g. a methyl group, glycosyl group, acyl group, phosphorus-containing, or other groups, from one compound (generally regarded as the donor) to another compound (generally regarded as the acceptor). Transferase is the systematic name for any enzyme of EC class 2.	5573927	fatty acid synthase	aag01100	Metabolic_pathways
	NC_035108.1	429228612	429236010	AAEL002228	fatty acid synthase	protein_coding_gene	GO:0016491	F	IEA	oxidoreductase activity	Catalysis of an oxidation-reduction (redox) reaction, a reversible chemical reaction in which the oxidation state of an atom or atoms within a molecule is altered. One substrate acts as a hydrogen or electron donor and becomes oxidized, while the other acts as hydrogen or electron acceptor and becomes reduced.	5573927	fatty acid synthase	aag01100	Metabolic_pathways
	NC_035108.1	429228612	429236010	AAEL002228	fatty acid synthase	protein_coding_gene	GO:0004312	F	IEA	fatty acid synthase activity	Catalysis of the reaction: acetyl-CoA + n malonyl-CoA + 2n NADPH + 2n H+ = long-chain fatty acid + n+1 CoA + n CO2 + 2n NADP+.	5573927	fatty acid synthase	aag01100	Metabolic_pathways
	NC_035108.1	429256663	429264110	AAEL022506	unspecified product	protein_coding_gene	GO:0031177	F	IEA	phosphopantetheine binding	Binding to phosphopantetheine, the vitamin pantetheine 4'-(dihydrogen phosphate).	NA	NA	NA	NA
	NC_035108.1	429256663	429264110	AAEL022506	unspecified product	protein_coding_gene	GO:0016020	C	IEA	membrane	A lipid bilayer along with all the proteins and protein complexes embedded in it and attached to it.	NA	NA	NA	NA
	NC_035108.1	429256663	429264110	AAEL022506	unspecified product	protein_coding_gene	GO:0003824	F	IEA	catalytic activity	Catalysis of a biochemical reaction at physiological temperatures. In biologically catalyzed reactions, the reactants are known as substrates, and the catalysts are naturally occurring macromolecular substances known as enzymes. Enzymes possess specific binding sites for substrates, and are usually composed wholly or largely of protein, but RNA that has catalytic activity (ribozyme) is often also…	NA	NA	NA	NA
	NC_035108.1	429256663	429264110	AAEL022506	unspecified product	protein_coding_gene	GO:0016740	F	IEA	transferase activity	Catalysis of the transfer of a group, e.g. a methyl group, glycosyl group, acyl group, phosphorus-containing, or other groups, from one compound (generally regarded as the donor) to another compound (generally regarded as the acceptor). Transferase is the systematic name for any enzyme of EC class 2.	NA	NA	NA	NA
	NC_035108.1	429256663	429264110	AAEL022506	unspecified product	protein_coding_gene	GO:0055114	P	IEA	obsolete oxidation-reduction process	OBSOLETE. A metabolic process that results in the removal or addition of one or more electrons to or from a substance, with or without the concomitant removal or addition of a proton or protons.	NA	NA	NA	NA
	NC_035108.1	429256663	429264110	AAEL022506	unspecified product	protein_coding_gene	GO:0004312	F	IEA	fatty acid synthase activity	Catalysis of the reaction: acetyl-CoA + n malonyl-CoA + 2n NADPH + 2n H+ = long-chain fatty acid + n+1 CoA + n CO2 + 2n NADP+.	NA	NA	NA	NA
	NC_035108.1	429256663	429264110	AAEL022506	unspecified product	protein_coding_gene	GO:0016491	F	IEA	oxidoreductase activity	Catalysis of an oxidation-reduction (redox) reaction, a reversible chemical reaction in which the oxidation state of an atom or atoms within a molecule is altered. One substrate acts as a hydrogen or electron donor and becomes oxidized, while the other acts as hydrogen or electron acceptor and becomes reduced.	NA	NA	NA	NA
	NC_035108.1	429256663	429264110	AAEL022506	unspecified product	protein_coding_gene	GO:0009058	P	IEA	biosynthetic process	The chemical reactions and pathways resulting in the formation of substances; typically the energy-requiring part of metabolism in which simpler substances are transformed into more complex ones.	NA	NA	NA	NA
	NC_035108.1	429256663	429264110	AAEL022506	unspecified product	protein_coding_gene	GO:0016788	F	IEA	hydrolase activity, acting on ester bonds	Catalysis of the hydrolysis of any ester bond.	NA	NA	NA	NA
	NC_035108.1	429275401	429282941	AAEL029069	unspecified product	protein_coding_gene	GO:0009058	P	IEA	biosynthetic process	The chemical reactions and pathways resulting in the formation of substances; typically the energy-requiring part of metabolism in which simpler substances are transformed into more complex ones.	NA	NA	NA	NA
	NC_035108.1	429275401	429282941	AAEL029069	unspecified product	protein_coding_gene	GO:0031177	F	IEA	phosphopantetheine binding	Binding to phosphopantetheine, the vitamin pantetheine 4'-(dihydrogen phosphate).	NA	NA	NA	NA
	NC_035108.1	429275401	429282941	AAEL029069	unspecified product	protein_coding_gene	GO:0016491	F	IEA	oxidoreductase activity	Catalysis of an oxidation-reduction (redox) reaction, a reversible chemical reaction in which the oxidation state of an atom or atoms within a molecule is altered. One substrate acts as a hydrogen or electron donor and becomes oxidized, while the other acts as hydrogen or electron acceptor and becomes reduced.	NA	NA	NA	NA
	NC_035108.1	429275401	429282941	AAEL029069	unspecified product	protein_coding_gene	GO:0003824	F	IEA	catalytic activity	Catalysis of a biochemical reaction at physiological temperatures. In biologically catalyzed reactions, the reactants are known as substrates, and the catalysts are naturally occurring macromolecular substances known as enzymes. Enzymes possess specific binding sites for substrates, and are usually composed wholly or largely of protein, but RNA that has catalytic activity (ribozyme) is often also…	NA	NA	NA	NA
	NC_035108.1	429275401	429282941	AAEL029069	unspecified product	protein_coding_gene	GO:0004312	F	IEA	fatty acid synthase activity	Catalysis of the reaction: acetyl-CoA + n malonyl-CoA + 2n NADPH + 2n H+ = long-chain fatty acid + n+1 CoA + n CO2 + 2n NADP+.	NA	NA	NA	NA
	NC_035108.1	429275401	429282941	AAEL029069	unspecified product	protein_coding_gene	GO:0055114	P	IEA	obsolete oxidation-reduction process	OBSOLETE. A metabolic process that results in the removal or addition of one or more electrons to or from a substance, with or without the concomitant removal or addition of a proton or protons.	NA	NA	NA	NA
	NC_035108.1	429275401	429282941	AAEL029069	unspecified product	protein_coding_gene	GO:0016788	F	IEA	hydrolase activity, acting on ester bonds	Catalysis of the hydrolysis of any ester bond.	NA	NA	NA	NA
	NC_035108.1	429275401	429282941	AAEL029069	unspecified product	protein_coding_gene	GO:0016740	F	IEA	transferase activity	Catalysis of the transfer of a group, e.g. a methyl group, glycosyl group, acyl group, phosphorus-containing, or other groups, from one compound (generally regarded as the donor) to another compound (generally regarded as the acceptor). Transferase is the systematic name for any enzyme of EC class 2.	NA	NA	NA	NA
	NC_035108.1	429327062	429334421	AAEL002237	fatty acid synthase	protein_coding_gene	GO:0016788	F	IEA	hydrolase activity, acting on ester bonds	Catalysis of the hydrolysis of any ester bond.	5573931	fatty acid synthase	aag00061	Fatty_acid_biosynthesis
	NC_035108.1	429327062	429334421	AAEL002237	fatty acid synthase	protein_coding_gene	GO:0004312	F	IEA	fatty acid synthase activity	Catalysis of the reaction: acetyl-CoA + n malonyl-CoA + 2n NADPH + 2n H+ = long-chain fatty acid + n+1 CoA + n CO2 + 2n NADP+.	5573931	fatty acid synthase	aag00061	Fatty_acid_biosynthesis
	NC_035108.1	429327062	429334421	AAEL002237	fatty acid synthase	protein_coding_gene	GO:0031177	F	IEA	phosphopantetheine binding	Binding to phosphopantetheine, the vitamin pantetheine 4'-(dihydrogen phosphate).	5573931	fatty acid synthase	aag00061	Fatty_acid_biosynthesis
	NC_035108.1	429327062	429334421	AAEL002237	fatty acid synthase	protein_coding_gene	GO:0016491	F	IEA	oxidoreductase activity	Catalysis of an oxidation-reduction (redox) reaction, a reversible chemical reaction in which the oxidation state of an atom or atoms within a molecule is altered. One substrate acts as a hydrogen or electron donor and becomes oxidized, while the other acts as hydrogen or electron acceptor and becomes reduced.	5573931	fatty acid synthase	aag00061	Fatty_acid_biosynthesis
	NC_035108.1	429327062	429334421	AAEL002237	fatty acid synthase	protein_coding_gene	GO:0009058	P	IEA	biosynthetic process	The chemical reactions and pathways resulting in the formation of substances; typically the energy-requiring part of metabolism in which simpler substances are transformed into more complex ones.	5573931	fatty acid synthase	aag00061	Fatty_acid_biosynthesis
	NC_035108.1	429327062	429334421	AAEL002237	fatty acid synthase	protein_coding_gene	GO:0003824	F	IEA	catalytic activity	Catalysis of a biochemical reaction at physiological temperatures. In biologically catalyzed reactions, the reactants are known as substrates, and the catalysts are naturally occurring macromolecular substances known as enzymes. Enzymes possess specific binding sites for substrates, and are usually composed wholly or largely of protein, but RNA that has catalytic activity (ribozyme) is often also…	5573931	fatty acid synthase	aag00061	Fatty_acid_biosynthesis
	NC_035108.1	429327062	429334421	AAEL002237	fatty acid synthase	protein_coding_gene	GO:0055114	P	IEA	obsolete oxidation-reduction process	OBSOLETE. A metabolic process that results in the removal or addition of one or more electrons to or from a substance, with or without the concomitant removal or addition of a proton or protons.	5573931	fatty acid synthase	aag00061	Fatty_acid_biosynthesis
	NC_035108.1	429327062	429334421	AAEL002237	fatty acid synthase	protein_coding_gene	GO:0016740	F	IEA	transferase activity	Catalysis of the transfer of a group, e.g. a methyl group, glycosyl group, acyl group, phosphorus-containing, or other groups, from one compound (generally regarded as the donor) to another compound (generally regarded as the acceptor). Transferase is the systematic name for any enzyme of EC class 2.	5573931	fatty acid synthase	aag00061	Fatty_acid_biosynthesis
	NC_035108.1	429327062	429334421	AAEL002237	fatty acid synthase	protein_coding_gene	GO:0016788	F	IEA	hydrolase activity, acting on ester bonds	Catalysis of the hydrolysis of any ester bond.	5573931	fatty acid synthase	aag01212	Fatty_acid_metabolism
	NC_035108.1	429327062	429334421	AAEL002237	fatty acid synthase	protein_coding_gene	GO:0004312	F	IEA	fatty acid synthase activity	Catalysis of the reaction: acetyl-CoA + n malonyl-CoA + 2n NADPH + 2n H+ = long-chain fatty acid + n+1 CoA + n CO2 + 2n NADP+.	5573931	fatty acid synthase	aag01212	Fatty_acid_metabolism
	NC_035108.1	429327062	429334421	AAEL002237	fatty acid synthase	protein_coding_gene	GO:0031177	F	IEA	phosphopantetheine binding	Binding to phosphopantetheine, the vitamin pantetheine 4'-(dihydrogen phosphate).	5573931	fatty acid synthase	aag01212	Fatty_acid_metabolism
	NC_035108.1	429327062	429334421	AAEL002237	fatty acid synthase	protein_coding_gene	GO:0016491	F	IEA	oxidoreductase activity	Catalysis of an oxidation-reduction (redox) reaction, a reversible chemical reaction in which the oxidation state of an atom or atoms within a molecule is altered. One substrate acts as a hydrogen or electron donor and becomes oxidized, while the other acts as hydrogen or electron acceptor and becomes reduced.	5573931	fatty acid synthase	aag01212	Fatty_acid_metabolism
	NC_035108.1	429327062	429334421	AAEL002237	fatty acid synthase	protein_coding_gene	GO:0009058	P	IEA	biosynthetic process	The chemical reactions and pathways resulting in the formation of substances; typically the energy-requiring part of metabolism in which simpler substances are transformed into more complex ones.	5573931	fatty acid synthase	aag01212	Fatty_acid_metabolism
	NC_035108.1	429327062	429334421	AAEL002237	fatty acid synthase	protein_coding_gene	GO:0003824	F	IEA	catalytic activity	Catalysis of a biochemical reaction at physiological temperatures. In biologically catalyzed reactions, the reactants are known as substrates, and the catalysts are naturally occurring macromolecular substances known as enzymes. Enzymes possess specific binding sites for substrates, and are usually composed wholly or largely of protein, but RNA that has catalytic activity (ribozyme) is often also…	5573931	fatty acid synthase	aag01212	Fatty_acid_metabolism
	NC_035108.1	429327062	429334421	AAEL002237	fatty acid synthase	protein_coding_gene	GO:0055114	P	IEA	obsolete oxidation-reduction process	OBSOLETE. A metabolic process that results in the removal or addition of one or more electrons to or from a substance, with or without the concomitant removal or addition of a proton or protons.	5573931	fatty acid synthase	aag01212	Fatty_acid_metabolism
	NC_035108.1	429327062	429334421	AAEL002237	fatty acid synthase	protein_coding_gene	GO:0016740	F	IEA	transferase activity	Catalysis of the transfer of a group, e.g. a methyl group, glycosyl group, acyl group, phosphorus-containing, or other groups, from one compound (generally regarded as the donor) to another compound (generally regarded as the acceptor). Transferase is the systematic name for any enzyme of EC class 2.	5573931	fatty acid synthase	aag01212	Fatty_acid_metabolism
	NC_035108.1	429327062	429334421	AAEL002237	fatty acid synthase	protein_coding_gene	GO:0016788	F	IEA	hydrolase activity, acting on ester bonds	Catalysis of the hydrolysis of any ester bond.	5573931	fatty acid synthase	aag01100	Metabolic_pathways
	NC_035108.1	429327062	429334421	AAEL002237	fatty acid synthase	protein_coding_gene	GO:0004312	F	IEA	fatty acid synthase activity	Catalysis of the reaction: acetyl-CoA + n malonyl-CoA + 2n NADPH + 2n H+ = long-chain fatty acid + n+1 CoA + n CO2 + 2n NADP+.	5573931	fatty acid synthase	aag01100	Metabolic_pathways
	NC_035108.1	429327062	429334421	AAEL002237	fatty acid synthase	protein_coding_gene	GO:0031177	F	IEA	phosphopantetheine binding	Binding to phosphopantetheine, the vitamin pantetheine 4'-(dihydrogen phosphate).	5573931	fatty acid synthase	aag01100	Metabolic_pathways
	NC_035108.1	429327062	429334421	AAEL002237	fatty acid synthase	protein_coding_gene	GO:0016491	F	IEA	oxidoreductase activity	Catalysis of an oxidation-reduction (redox) reaction, a reversible chemical reaction in which the oxidation state of an atom or atoms within a molecule is altered. One substrate acts as a hydrogen or electron donor and becomes oxidized, while the other acts as hydrogen or electron acceptor and becomes reduced.	5573931	fatty acid synthase	aag01100	Metabolic_pathways
	NC_035108.1	429327062	429334421	AAEL002237	fatty acid synthase	protein_coding_gene	GO:0009058	P	IEA	biosynthetic process	The chemical reactions and pathways resulting in the formation of substances; typically the energy-requiring part of metabolism in which simpler substances are transformed into more complex ones.	5573931	fatty acid synthase	aag01100	Metabolic_pathways
	NC_035108.1	429327062	429334421	AAEL002237	fatty acid synthase	protein_coding_gene	GO:0003824	F	IEA	catalytic activity	Catalysis of a biochemical reaction at physiological temperatures. In biologically catalyzed reactions, the reactants are known as substrates, and the catalysts are naturally occurring macromolecular substances known as enzymes. Enzymes possess specific binding sites for substrates, and are usually composed wholly or largely of protein, but RNA that has catalytic activity (ribozyme) is often also…	5573931	fatty acid synthase	aag01100	Metabolic_pathways
	NC_035108.1	429327062	429334421	AAEL002237	fatty acid synthase	protein_coding_gene	GO:0055114	P	IEA	obsolete oxidation-reduction process	OBSOLETE. A metabolic process that results in the removal or addition of one or more electrons to or from a substance, with or without the concomitant removal or addition of a proton or protons.	5573931	fatty acid synthase	aag01100	Metabolic_pathways
	NC_035108.1	429327062	429334421	AAEL002237	fatty acid synthase	protein_coding_gene	GO:0016740	F	IEA	transferase activity	Catalysis of the transfer of a group, e.g. a methyl group, glycosyl group, acyl group, phosphorus-containing, or other groups, from one compound (generally regarded as the donor) to another compound (generally regarded as the acceptor). Transferase is the systematic name for any enzyme of EC class 2.	5573931	fatty acid synthase	aag01100	Metabolic_pathways
	NC_035108.1	429357978	429358655	AAEL023112	unspecified product	protein_coding_gene	NA	NA	NA	NA	NA	NA	NA	NA	NA
	NC_035108.1	429374057	429377669	AAEL002195	unspecified product	protein_coding_gene	NA	NA	NA	NA	NA	5573932	uncharacterized LOC5573932	NA	NA
	NC_035108.1	429386798	429542448	AAEL002234	unspecified product	protein_coding_gene	NA	NA	NA	NA	NA	5573933	uncharacterized LOC5573933	NA	NA
	NC_035108.1	429549268	429563571	AAEL002186	unspecified product	protein_coding_gene	GO:0008168	F	IEA	methyltransferase activity	Catalysis of the transfer of a methyl group to an acceptor molecule.	5573934	methyltransferase-like protein 13	NA	NA
	NC_035108.1	429563803	429646731	AAEL002235	unspecified product	protein_coding_gene	GO:0016020	C	IEA	membrane	A lipid bilayer along with all the proteins and protein complexes embedded in it and attached to it.	5573936	SUN domain-containing ossification factor	NA	NA
	NC_035108.1	429653301	429674479	AAEL002221	calcium and integrin-binding protein 1	protein_coding_gene	GO:0005509	F	IEA	calcium ion binding	Binding to a calcium ion (Ca2+).	5573937	calcium and integrin-binding protein 1	NA	NA
	NC_035108.1	429674391	429675210	AAEL002198	unspecified product	protein_coding_gene	GO:0016020	C	IEA	membrane	A lipid bilayer along with all the proteins and protein complexes embedded in it and attached to it.	5573938	putative oligosaccharyltransferase complex subunit CG9662	aag00510	N-Glycan_biosynthesis
	NC_035108.1	429674391	429675210	AAEL002198	unspecified product	protein_coding_gene	GO:0008250	C	IEA	oligosaccharyltransferase complex	A protein complex that is found in the endoplasmic reticulum membrane of eukaryotes and transfers lipid-linked oligosaccharide precursor to asparagine residues on nascent proteins. In yeast, the complex includes at least nine different subunits, whereas in mammalian cells at least three different forms of the complex have been detected.	5573938	putative oligosaccharyltransferase complex subunit CG9662	aag00510	N-Glycan_biosynthesis
	NC_035108.1	429674391	429675210	AAEL002198	unspecified product	protein_coding_gene	GO:0006486	P	IEA	protein glycosylation	A protein modification process that results in the addition of a carbohydrate or carbohydrate derivative unit to a protein amino acid, e.g. the addition of glycan chains to proteins.	5573938	putative oligosaccharyltransferase complex subunit CG9662	aag00510	N-Glycan_biosynthesis
	NC_035108.1	429674391	429675210	AAEL002198	unspecified product	protein_coding_gene	GO:0016020	C	IEA	membrane	A lipid bilayer along with all the proteins and protein complexes embedded in it and attached to it.	5573938	putative oligosaccharyltransferase complex subunit CG9662	aag04141	Protein_processing_in_endoplasmic_reticulum
	NC_035108.1	429674391	429675210	AAEL002198	unspecified product	protein_coding_gene	GO:0008250	C	IEA	oligosaccharyltransferase complex	A protein complex that is found in the endoplasmic reticulum membrane of eukaryotes and transfers lipid-linked oligosaccharide precursor to asparagine residues on nascent proteins. In yeast, the complex includes at least nine different subunits, whereas in mammalian cells at least three different forms of the complex have been detected.	5573938	putative oligosaccharyltransferase complex subunit CG9662	aag04141	Protein_processing_in_endoplasmic_reticulum
	NC_035108.1	429674391	429675210	AAEL002198	unspecified product	protein_coding_gene	GO:0006486	P	IEA	protein glycosylation	A protein modification process that results in the addition of a carbohydrate or carbohydrate derivative unit to a protein amino acid, e.g. the addition of glycan chains to proteins.	5573938	putative oligosaccharyltransferase complex subunit CG9662	aag04141	Protein_processing_in_endoplasmic_reticulum
	NC_035108.1	429674391	429675210	AAEL002198	unspecified product	protein_coding_gene	GO:0016020	C	IEA	membrane	A lipid bilayer along with all the proteins and protein complexes embedded in it and attached to it.	5573938	putative oligosaccharyltransferase complex subunit CG9662	aag00513	Various_types_of_N-glycan_biosynthesis
	NC_035108.1	429674391	429675210	AAEL002198	unspecified product	protein_coding_gene	GO:0008250	C	IEA	oligosaccharyltransferase complex	A protein complex that is found in the endoplasmic reticulum membrane of eukaryotes and transfers lipid-linked oligosaccharide precursor to asparagine residues on nascent proteins. In yeast, the complex includes at least nine different subunits, whereas in mammalian cells at least three different forms of the complex have been detected.	5573938	putative oligosaccharyltransferase complex subunit CG9662	aag00513	Various_types_of_N-glycan_biosynthesis
	NC_035108.1	429674391	429675210	AAEL002198	unspecified product	protein_coding_gene	GO:0006486	P	IEA	protein glycosylation	A protein modification process that results in the addition of a carbohydrate or carbohydrate derivative unit to a protein amino acid, e.g. the addition of glycan chains to proteins.	5573938	putative oligosaccharyltransferase complex subunit CG9662	aag00513	Various_types_of_N-glycan_biosynthesis
	NC_035108.1	429681802	429705287	AAEL019753	unspecified product	protein_coding_gene	GO:0004672	F	IEA	protein kinase activity	Catalysis of the phosphorylation of an amino acid residue in a protein, usually according to the reaction: a protein + ATP = a phosphoprotein + ADP.	NA	NA	NA	NA
	NC_035108.1	429681802	429705287	AAEL019753	unspecified product	protein_coding_gene	GO:0006468	P	IEA	protein phosphorylation	The process of introducing a phosphate group on to a protein.	NA	NA	NA	NA
	NC_035108.1	429681802	429705287	AAEL019753	unspecified product	protein_coding_gene	GO:0005524	F	IEA	ATP binding	Binding to ATP, adenosine 5'-triphosphate, a universally important coenzyme and enzyme regulator.	NA	NA	NA	NA
	NC_035108.1	429716429	429718060	AAEL002232	unspecified product	protein_coding_gene	GO:0090501	P	IEA	obsolete RNA phosphodiester bond hydrolysis	OBSOLETE. The RNA metabolic process in which the phosphodiester bonds between ribonucleotides are cleaved by hydrolysis.	5573941	ribonuclease P protein subunit Rpp30	aag03008	Ribosome_biogenesis_in_eukaryotes
	NC_035108.1	429716429	429718060	AAEL002232	unspecified product	protein_coding_gene	GO:0008033	P	IEA	tRNA processing	The process in which a pre-tRNA molecule is converted to a mature tRNA, ready for addition of an aminoacyl group.	5573941	ribonuclease P protein subunit Rpp30	aag03008	Ribosome_biogenesis_in_eukaryotes
	NC_035108.1	429716429	429718060	AAEL002232	unspecified product	protein_coding_gene	GO:0004540	F	IEA	RNA nuclease activity	Catalysis of the hydrolysis of phosphodiester bonds in chains of RNA.	5573941	ribonuclease P protein subunit Rpp30	aag03008	Ribosome_biogenesis_in_eukaryotes
	NC_035108.1	429716429	429718060	AAEL002232	unspecified product	protein_coding_gene	GO:0003824	F	IEA	catalytic activity	Catalysis of a biochemical reaction at physiological temperatures. In biologically catalyzed reactions, the reactants are known as substrates, and the catalysts are naturally occurring macromolecular substances known as enzymes. Enzymes possess specific binding sites for substrates, and are usually composed wholly or largely of protein, but RNA that has catalytic activity (ribozyme) is often also…	5573941	ribonuclease P protein subunit Rpp30	aag03008	Ribosome_biogenesis_in_eukaryotes
	NC_035108.1	429724838	429850936	AAEL019793	unspecified product	protein_coding_gene	GO:0005524	F	IEA	ATP binding	Binding to ATP, adenosine 5'-triphosphate, a universally important coenzyme and enzyme regulator.	NA	NA	NA	NA
	NC_035108.1	429724838	429850936	AAEL019793	unspecified product	protein_coding_gene	GO:0005634	C	IEA	nucleus	A membrane-bounded organelle of eukaryotic cells in which chromosomes are housed and replicated. In most cells, the nucleus contains all of the cell's chromosomes except the organellar chromosomes, and is the site of RNA synthesis and processing. In some species, or in specialized cell types, RNA metabolism or DNA replication may be absent.	NA	NA	NA	NA
	NC_035108.1	429724838	429850936	AAEL019793	unspecified product	protein_coding_gene	GO:0016817	F	IEA	hydrolase activity, acting on acid anhydrides	Catalysis of the hydrolysis of any acid anhydride.	NA	NA	NA	NA
	NC_035108.1	429778728	429778833	AAEL018785	unspecified product	pre_miRNA	NA	NA	NA	NA	NA	NA	NA	NA	NA
	NC_035108.1	429855825	430250255	AAEL002182	t-diRNAhydrouridine synthase	protein_coding_gene	GO:0017150	F	IEA	tRNA dihydrouridine synthase activity	Catalysis of the reaction: a 5,6-dihydrouridine in tRNA + NAD(P)+ = a uridine in tRNA + H+ + NAD(P)H.	5573943	Dihydrouridine synthase 1	NA	NA
	NC_035108.1	429855825	430250255	AAEL002182	t-diRNAhydrouridine synthase	protein_coding_gene	GO:0050660	F	IEA	flavin adenine dinucleotide binding	Binding to FAD, flavin-adenine dinucleotide, the coenzyme or the prosthetic group of various flavoprotein oxidoreductase enzymes, in either the oxidized form, FAD, or the reduced form, FADH2.	5573943	Dihydrouridine synthase 1	NA	NA
	NC_035108.1	429855825	430250255	AAEL002182	t-diRNAhydrouridine synthase	protein_coding_gene	GO:0002943	P	IEA	tRNA dihydrouridine synthesis	The process whereby a uridine in a transfer RNA is converted to dihydrouridine.	5573943	Dihydrouridine synthase 1	NA	NA
	NC_035108.1	429855825	430250255	AAEL002182	t-diRNAhydrouridine synthase	protein_coding_gene	GO:0003824	F	IEA	catalytic activity	Catalysis of a biochemical reaction at physiological temperatures. In biologically catalyzed reactions, the reactants are known as substrates, and the catalysts are naturally occurring macromolecular substances known as enzymes. Enzymes possess specific binding sites for substrates, and are usually composed wholly or largely of protein, but RNA that has catalytic activity (ribozyme) is often also…	5573943	Dihydrouridine synthase 1	NA	NA
	NC_035108.1	429855825	430250255	AAEL002182	t-diRNAhydrouridine synthase	protein_coding_gene	GO:0055114	P	IEA	obsolete oxidation-reduction process	OBSOLETE. A metabolic process that results in the removal or addition of one or more electrons to or from a substance, with or without the concomitant removal or addition of a proton or protons.	5573943	Dihydrouridine synthase 1	NA	NA
	NC_035108.1	429855825	430250255	AAEL002182	t-diRNAhydrouridine synthase	protein_coding_gene	GO:0008033	P	IEA	tRNA processing	The process in which a pre-tRNA molecule is converted to a mature tRNA, ready for addition of an aminoacyl group.	5573943	Dihydrouridine synthase 1	NA	NA
	NC_035108.1	429907356	429908257	AAEL025385	unspecified product	protein_coding_gene	NA	NA	NA	NA	NA	NA	NA	NA	NA
	NC_035108.1	429910287	429910789	AAEL022675	unspecified product	lnc_RNA	NA	NA	NA	NA	NA	NA	NA	NA	NA
	NC_035109.1	343201910	343857865	AAEL003853	nephrin	protein_coding_gene	GO:0016020	C	IEA	membrane	A lipid bilayer along with all the proteins and protein complexes embedded in it and attached to it.	5579127	sticks and stones	NA	NA
	NC_035109.1	344268806	344272223	AAEL023363	unspecified product	pseudogene	NA	NA	NA	NA	NA	NA	NA	NA	NA
	NC_035109.1	344414676	344416041	AAEL017219	odorant receptor	protein_coding_gene	NA	NA	NA	NA	NA	23687639	odorant receptor 114	NA	NA
	NC_035109.1	344428724	344430597	AAEL017361	odorant receptor	protein_coding_gene	GO:0005549	F	IEA	odorant binding	Binding to an odorant, any substance capable of stimulating the sense of smell.	23687781	odorant receptor 115	NA	NA
	NC_035109.1	344428724	344430597	AAEL017361	odorant receptor	protein_coding_gene	GO:0004984	F	IEA	olfactory receptor activity	Combining with an odorant and transmitting the signal from one side of the membrane to the other to initiate a change in cell activity in response to detection of smell.	23687781	odorant receptor 115	NA	NA
	NC_035109.1	344428724	344430597	AAEL017361	odorant receptor	protein_coding_gene	GO:0016020	C	IEA	membrane	A lipid bilayer along with all the proteins and protein complexes embedded in it and attached to it.	23687781	odorant receptor 115	NA	NA
	NC_035109.1	344428724	344430597	AAEL017361	odorant receptor	protein_coding_gene	GO:0007165	P	IEA	signal transduction	The cellular process in which a signal is conveyed to trigger a change in the activity or state of a cell. Signal transduction begins with reception of a signal (e.g. a ligand binding to a receptor or receptor activation by a stimulus such as light), or for signal transduction in the absence of ligand, signal-withdrawal or the activity of a constitutively active receptor. Signal transduction ends…	23687781	odorant receptor 115	NA	NA
	NC_035109.1	344428724	344430597	AAEL017361	odorant receptor	protein_coding_gene	GO:0050911	P	IEA	detection of chemical stimulus involved in sensory perception of smell	The series of events involved in the perception of smell in which an olfactory chemical stimulus is received and converted into a molecular signal.	23687781	odorant receptor 115	NA	NA
	NC_035109.1	344428724	344430597	AAEL017361	odorant receptor	protein_coding_gene	GO:0007608	P	IEA	sensory perception of smell	The series of events required for an organism to receive an olfactory stimulus, convert it to a molecular signal, and recognize and characterize the signal. Olfaction involves the detection of chemical composition of an organism's ambient medium by chemoreceptors. This is a neurological process.	23687781	odorant receptor 115	NA	NA
	NC_035109.1	344428724	344430597	AAEL017361	odorant receptor	protein_coding_gene	GO:0005886	C	IEA	plasma membrane	The membrane surrounding a cell that separates the cell from its external environment. It consists of a phospholipid bilayer and associated proteins.	23687781	odorant receptor 115	NA	NA
	NC_035109.1	344428724	344430597	AAEL017361	odorant receptor	protein_coding_gene	GO:0050896	P	IEA	response to stimulus	Any process that results in a change in state or activity of a cell or an organism (in terms of movement, secretion, enzyme production, gene expression, etc.) as a result of a stimulus. The process begins with detection of the stimulus and ends with a change in state or activity or the cell or organism.	23687781	odorant receptor 115	NA	NA
	NC_035109.1	344430921	344431580	AAEL025771	unspecified product	protein_coding_gene	NA	NA	NA	NA	NA	NA	NA	NA	NA
	NC_035109.1	344720366	344721062	AAEL022142	unspecified product	lnc_RNA	NA	NA	NA	NA	NA	NA	NA	NA	NA
	NC_035109.1	344720681	344730450	AAEL020320	unspecified product	lnc_RNA	NA	NA	NA	NA	NA	NA	NA	NA	NA
	NC_035109.1	344726670	344726742	AAEL018924	unspecified product	tRNA	NA	NA	NA	NA	NA	NA	NA	NA	NA
	NC_035109.1	344748694	344749429	AAEL025643	unspecified product	lnc_RNA	NA	NA	NA	NA	NA	NA	NA	NA	NA
	NC_035109.1	344749808	344752606	AAEL009498	unspecified product	protein_coding_gene	NA	NA	NA	NA	NA	NA	NA	NA	NA
	NC_035109.1	344771571	344771652	AAEL018923	unspecified product	tRNA	NA	NA	NA	NA	NA	NA	NA	NA	NA
	NC_035109.1	344775633	344789604	AAEL009505	Ig-like domain-containing protein	protein_coding_gene	NA	NA	NA	NA	NA	5572094	kin of IRRE-like protein 1	NA	NA
	NC_035109.1	344789692	344815313	AAEL009507	glucose-6-phosphate 1-dehydrogenase	protein_coding_gene	GO:0055114	P	IEA	obsolete oxidation-reduction process	OBSOLETE. A metabolic process that results in the removal or addition of one or more electrons to or from a substance, with or without the concomitant removal or addition of a proton or protons.	5572093	glucose-6-phosphate 1-dehydrogenase Zw	aag01200	Carbon_metabolism
	NC_035109.1	344789692	344815313	AAEL009507	glucose-6-phosphate 1-dehydrogenase	protein_coding_gene	GO:0004345	F	IEA	glucose-6-phosphate dehydrogenase activity	Catalysis of the reaction: D-glucose 6-phosphate + NADP+ = D-glucono-1,5-lactone 6-phosphate + NADPH + H+.	5572093	glucose-6-phosphate 1-dehydrogenase Zw	aag01200	Carbon_metabolism
	NC_035109.1	344789692	344815313	AAEL009507	glucose-6-phosphate 1-dehydrogenase	protein_coding_gene	GO:0006006	P	IEA	glucose metabolic process	The chemical reactions and pathways involving glucose, the aldohexose gluco-hexose. D-glucose is dextrorotatory and is sometimes known as dextrose; it is an important source of energy for living organisms and is found free as well as combined in homo- and hetero-oligosaccharides and polysaccharides.	5572093	glucose-6-phosphate 1-dehydrogenase Zw	aag01200	Carbon_metabolism
	NC_035109.1	344789692	344815313	AAEL009507	glucose-6-phosphate 1-dehydrogenase	protein_coding_gene	GO:0016614	F	IEA	oxidoreductase activity, acting on CH-OH group of donors	Catalysis of an oxidation-reduction (redox) reaction in which a CH-OH group act as a hydrogen or electron donor and reduces a hydrogen or electron acceptor.	5572093	glucose-6-phosphate 1-dehydrogenase Zw	aag01200	Carbon_metabolism
	NC_035109.1	344789692	344815313	AAEL009507	glucose-6-phosphate 1-dehydrogenase	protein_coding_gene	GO:0005975	P	IEA	carbohydrate metabolic process	The chemical reactions and pathways involving carbohydrates, any of a group of organic compounds based of the general formula Cx(H2O)y.	5572093	glucose-6-phosphate 1-dehydrogenase Zw	aag01200	Carbon_metabolism
	NC_035109.1	344789692	344815313	AAEL009507	glucose-6-phosphate 1-dehydrogenase	protein_coding_gene	GO:0050661	F	IEA	NADP binding	Binding to nicotinamide-adenine dinucleotide phosphate, a coenzyme involved in many redox and biosynthetic reactions; binding may be to either the oxidized form, NADP+, or the reduced form, NADPH.	5572093	glucose-6-phosphate 1-dehydrogenase Zw	aag01200	Carbon_metabolism
	NC_035109.1	344789692	344815313	AAEL009507	glucose-6-phosphate 1-dehydrogenase	protein_coding_gene	GO:0016491	F	IEA	oxidoreductase activity	Catalysis of an oxidation-reduction (redox) reaction, a reversible chemical reaction in which the oxidation state of an atom or atoms within a molecule is altered. One substrate acts as a hydrogen or electron donor and becomes oxidized, while the other acts as hydrogen or electron acceptor and becomes reduced.	5572093	glucose-6-phosphate 1-dehydrogenase Zw	aag01200	Carbon_metabolism
	NC_035109.1	344789692	344815313	AAEL009507	glucose-6-phosphate 1-dehydrogenase	protein_coding_gene	GO:0006098	P	IEA	pentose-phosphate shunt	The metabolic process in which glucose-6-phosphate is oxidized to form carbon dioxide (CO2) and ribulose 5-phosphate, coupled to reduction of NADP+ to NADPH; ribulose 5-P then enters a series of reactions that can yield biosynthetic precursors (ribose-5-phosphate and erythrose-4-phosphate) and glycolytic intermediates (fructose-6-phosphate and glyceraldehyde-3-phosphate).	5572093	glucose-6-phosphate 1-dehydrogenase Zw	aag01200	Carbon_metabolism
	NC_035109.1	344789692	344815313	AAEL009507	glucose-6-phosphate 1-dehydrogenase	protein_coding_gene	GO:0055114	P	IEA	obsolete oxidation-reduction process	OBSOLETE. A metabolic process that results in the removal or addition of one or more electrons to or from a substance, with or without the concomitant removal or addition of a proton or protons.	5572093	glucose-6-phosphate 1-dehydrogenase Zw	aag00480	Glutathione_metabolism
	NC_035109.1	344789692	344815313	AAEL009507	glucose-6-phosphate 1-dehydrogenase	protein_coding_gene	GO:0004345	F	IEA	glucose-6-phosphate dehydrogenase activity	Catalysis of the reaction: D-glucose 6-phosphate + NADP+ = D-glucono-1,5-lactone 6-phosphate + NADPH + H+.	5572093	glucose-6-phosphate 1-dehydrogenase Zw	aag00480	Glutathione_metabolism
	NC_035109.1	344789692	344815313	AAEL009507	glucose-6-phosphate 1-dehydrogenase	protein_coding_gene	GO:0006006	P	IEA	glucose metabolic process	The chemical reactions and pathways involving glucose, the aldohexose gluco-hexose. D-glucose is dextrorotatory and is sometimes known as dextrose; it is an important source of energy for living organisms and is found free as well as combined in homo- and hetero-oligosaccharides and polysaccharides.	5572093	glucose-6-phosphate 1-dehydrogenase Zw	aag00480	Glutathione_metabolism
	NC_035109.1	344789692	344815313	AAEL009507	glucose-6-phosphate 1-dehydrogenase	protein_coding_gene	GO:0016614	F	IEA	oxidoreductase activity, acting on CH-OH group of donors	Catalysis of an oxidation-reduction (redox) reaction in which a CH-OH group act as a hydrogen or electron donor and reduces a hydrogen or electron acceptor.	5572093	glucose-6-phosphate 1-dehydrogenase Zw	aag00480	Glutathione_metabolism
	NC_035109.1	344789692	344815313	AAEL009507	glucose-6-phosphate 1-dehydrogenase	protein_coding_gene	GO:0005975	P	IEA	carbohydrate metabolic process	The chemical reactions and pathways involving carbohydrates, any of a group of organic compounds based of the general formula Cx(H2O)y.	5572093	glucose-6-phosphate 1-dehydrogenase Zw	aag00480	Glutathione_metabolism
	NC_035109.1	344789692	344815313	AAEL009507	glucose-6-phosphate 1-dehydrogenase	protein_coding_gene	GO:0050661	F	IEA	NADP binding	Binding to nicotinamide-adenine dinucleotide phosphate, a coenzyme involved in many redox and biosynthetic reactions; binding may be to either the oxidized form, NADP+, or the reduced form, NADPH.	5572093	glucose-6-phosphate 1-dehydrogenase Zw	aag00480	Glutathione_metabolism
	NC_035109.1	344789692	344815313	AAEL009507	glucose-6-phosphate 1-dehydrogenase	protein_coding_gene	GO:0016491	F	IEA	oxidoreductase activity	Catalysis of an oxidation-reduction (redox) reaction, a reversible chemical reaction in which the oxidation state of an atom or atoms within a molecule is altered. One substrate acts as a hydrogen or electron donor and becomes oxidized, while the other acts as hydrogen or electron acceptor and becomes reduced.	5572093	glucose-6-phosphate 1-dehydrogenase Zw	aag00480	Glutathione_metabolism
	NC_035109.1	344789692	344815313	AAEL009507	glucose-6-phosphate 1-dehydrogenase	protein_coding_gene	GO:0006098	P	IEA	pentose-phosphate shunt	The metabolic process in which glucose-6-phosphate is oxidized to form carbon dioxide (CO2) and ribulose 5-phosphate, coupled to reduction of NADP+ to NADPH; ribulose 5-P then enters a series of reactions that can yield biosynthetic precursors (ribose-5-phosphate and erythrose-4-phosphate) and glycolytic intermediates (fructose-6-phosphate and glyceraldehyde-3-phosphate).	5572093	glucose-6-phosphate 1-dehydrogenase Zw	aag00480	Glutathione_metabolism
	NC_035109.1	344789692	344815313	AAEL009507	glucose-6-phosphate 1-dehydrogenase	protein_coding_gene	GO:0055114	P	IEA	obsolete oxidation-reduction process	OBSOLETE. A metabolic process that results in the removal or addition of one or more electrons to or from a substance, with or without the concomitant removal or addition of a proton or protons.	5572093	glucose-6-phosphate 1-dehydrogenase Zw	aag01100	Metabolic_pathways
	NC_035109.1	344789692	344815313	AAEL009507	glucose-6-phosphate 1-dehydrogenase	protein_coding_gene	GO:0004345	F	IEA	glucose-6-phosphate dehydrogenase activity	Catalysis of the reaction: D-glucose 6-phosphate + NADP+ = D-glucono-1,5-lactone 6-phosphate + NADPH + H+.	5572093	glucose-6-phosphate 1-dehydrogenase Zw	aag01100	Metabolic_pathways
	NC_035109.1	344789692	344815313	AAEL009507	glucose-6-phosphate 1-dehydrogenase	protein_coding_gene	GO:0006006	P	IEA	glucose metabolic process	The chemical reactions and pathways involving glucose, the aldohexose gluco-hexose. D-glucose is dextrorotatory and is sometimes known as dextrose; it is an important source of energy for living organisms and is found free as well as combined in homo- and hetero-oligosaccharides and polysaccharides.	5572093	glucose-6-phosphate 1-dehydrogenase Zw	aag01100	Metabolic_pathways
	NC_035109.1	344789692	344815313	AAEL009507	glucose-6-phosphate 1-dehydrogenase	protein_coding_gene	GO:0016614	F	IEA	oxidoreductase activity, acting on CH-OH group of donors	Catalysis of an oxidation-reduction (redox) reaction in which a CH-OH group act as a hydrogen or electron donor and reduces a hydrogen or electron acceptor.	5572093	glucose-6-phosphate 1-dehydrogenase Zw	aag01100	Metabolic_pathways
	NC_035109.1	344789692	344815313	AAEL009507	glucose-6-phosphate 1-dehydrogenase	protein_coding_gene	GO:0005975	P	IEA	carbohydrate metabolic process	The chemical reactions and pathways involving carbohydrates, any of a group of organic compounds based of the general formula Cx(H2O)y.	5572093	glucose-6-phosphate 1-dehydrogenase Zw	aag01100	Metabolic_pathways
	NC_035109.1	344789692	344815313	AAEL009507	glucose-6-phosphate 1-dehydrogenase	protein_coding_gene	GO:0050661	F	IEA	NADP binding	Binding to nicotinamide-adenine dinucleotide phosphate, a coenzyme involved in many redox and biosynthetic reactions; binding may be to either the oxidized form, NADP+, or the reduced form, NADPH.	5572093	glucose-6-phosphate 1-dehydrogenase Zw	aag01100	Metabolic_pathways
	NC_035109.1	344789692	344815313	AAEL009507	glucose-6-phosphate 1-dehydrogenase	protein_coding_gene	GO:0016491	F	IEA	oxidoreductase activity	Catalysis of an oxidation-reduction (redox) reaction, a reversible chemical reaction in which the oxidation state of an atom or atoms within a molecule is altered. One substrate acts as a hydrogen or electron donor and becomes oxidized, while the other acts as hydrogen or electron acceptor and becomes reduced.	5572093	glucose-6-phosphate 1-dehydrogenase Zw	aag01100	Metabolic_pathways
	NC_035109.1	344789692	344815313	AAEL009507	glucose-6-phosphate 1-dehydrogenase	protein_coding_gene	GO:0006098	P	IEA	pentose-phosphate shunt	The metabolic process in which glucose-6-phosphate is oxidized to form carbon dioxide (CO2) and ribulose 5-phosphate, coupled to reduction of NADP+ to NADPH; ribulose 5-P then enters a series of reactions that can yield biosynthetic precursors (ribose-5-phosphate and erythrose-4-phosphate) and glycolytic intermediates (fructose-6-phosphate and glyceraldehyde-3-phosphate).	5572093	glucose-6-phosphate 1-dehydrogenase Zw	aag01100	Metabolic_pathways
	NC_035109.1	344789692	344815313	AAEL009507	glucose-6-phosphate 1-dehydrogenase	protein_coding_gene	GO:0055114	P	IEA	obsolete oxidation-reduction process	OBSOLETE. A metabolic process that results in the removal or addition of one or more electrons to or from a substance, with or without the concomitant removal or addition of a proton or protons.	5572093	glucose-6-phosphate 1-dehydrogenase Zw	aag00030	Pentose_phosphate_pathway
	NC_035109.1	344789692	344815313	AAEL009507	glucose-6-phosphate 1-dehydrogenase	protein_coding_gene	GO:0004345	F	IEA	glucose-6-phosphate dehydrogenase activity	Catalysis of the reaction: D-glucose 6-phosphate + NADP+ = D-glucono-1,5-lactone 6-phosphate + NADPH + H+.	5572093	glucose-6-phosphate 1-dehydrogenase Zw	aag00030	Pentose_phosphate_pathway
	NC_035109.1	344789692	344815313	AAEL009507	glucose-6-phosphate 1-dehydrogenase	protein_coding_gene	GO:0006006	P	IEA	glucose metabolic process	The chemical reactions and pathways involving glucose, the aldohexose gluco-hexose. D-glucose is dextrorotatory and is sometimes known as dextrose; it is an important source of energy for living organisms and is found free as well as combined in homo- and hetero-oligosaccharides and polysaccharides.	5572093	glucose-6-phosphate 1-dehydrogenase Zw	aag00030	Pentose_phosphate_pathway
	NC_035109.1	344789692	344815313	AAEL009507	glucose-6-phosphate 1-dehydrogenase	protein_coding_gene	GO:0016614	F	IEA	oxidoreductase activity, acting on CH-OH group of donors	Catalysis of an oxidation-reduction (redox) reaction in which a CH-OH group act as a hydrogen or electron donor and reduces a hydrogen or electron acceptor.	5572093	glucose-6-phosphate 1-dehydrogenase Zw	aag00030	Pentose_phosphate_pathway
	NC_035109.1	344789692	344815313	AAEL009507	glucose-6-phosphate 1-dehydrogenase	protein_coding_gene	GO:0005975	P	IEA	carbohydrate metabolic process	The chemical reactions and pathways involving carbohydrates, any of a group of organic compounds based of the general formula Cx(H2O)y.	5572093	glucose-6-phosphate 1-dehydrogenase Zw	aag00030	Pentose_phosphate_pathway
	NC_035109.1	344789692	344815313	AAEL009507	glucose-6-phosphate 1-dehydrogenase	protein_coding_gene	GO:0050661	F	IEA	NADP binding	Binding to nicotinamide-adenine dinucleotide phosphate, a coenzyme involved in many redox and biosynthetic reactions; binding may be to either the oxidized form, NADP+, or the reduced form, NADPH.	5572093	glucose-6-phosphate 1-dehydrogenase Zw	aag00030	Pentose_phosphate_pathway
	NC_035109.1	344789692	344815313	AAEL009507	glucose-6-phosphate 1-dehydrogenase	protein_coding_gene	GO:0016491	F	IEA	oxidoreductase activity	Catalysis of an oxidation-reduction (redox) reaction, a reversible chemical reaction in which the oxidation state of an atom or atoms within a molecule is altered. One substrate acts as a hydrogen or electron donor and becomes oxidized, while the other acts as hydrogen or electron acceptor and becomes reduced.	5572093	glucose-6-phosphate 1-dehydrogenase Zw	aag00030	Pentose_phosphate_pathway
	NC_035109.1	344789692	344815313	AAEL009507	glucose-6-phosphate 1-dehydrogenase	protein_coding_gene	GO:0006098	P	IEA	pentose-phosphate shunt	The metabolic process in which glucose-6-phosphate is oxidized to form carbon dioxide (CO2) and ribulose 5-phosphate, coupled to reduction of NADP+ to NADPH; ribulose 5-P then enters a series of reactions that can yield biosynthetic precursors (ribose-5-phosphate and erythrose-4-phosphate) and glycolytic intermediates (fructose-6-phosphate and glyceraldehyde-3-phosphate).	5572093	glucose-6-phosphate 1-dehydrogenase Zw	aag00030	Pentose_phosphate_pathway
	NC_035109.1	344850978	344860573	AAEL009512	glycosylphosphatidylinositol anchor attachment protein%2C putative	protein_coding_gene	GO:0042765	C	IEA	GPI-anchor transamidase complex	An enzyme complex which in humans and yeast consists of at least five proteins; for example, the complex contains GAA1, GPI8, PIG-S, PIG-U, and PIG-T in human, and Gaa1p, Gab1p, Gpi8p, Gpi16p, and Gpi17p in yeast. Catalyzes the posttranslational attachment of the carboxy-terminus of a precursor protein to a GPI-anchor.	5572091	glycosylphosphatidylinositol anchor attachment 1	aag00563	Glycosylphosphatidylinositol_(GPI)-anchor_biosynthesis
	NC_035109.1	344850978	344860573	AAEL009512	glycosylphosphatidylinositol anchor attachment protein%2C putative	protein_coding_gene	GO:0016020	C	IEA	membrane	A lipid bilayer along with all the proteins and protein complexes embedded in it and attached to it.	5572091	glycosylphosphatidylinositol anchor attachment 1	aag00563	Glycosylphosphatidylinositol_(GPI)-anchor_biosynthesis
	NC_035109.1	344850978	344860573	AAEL009512	glycosylphosphatidylinositol anchor attachment protein%2C putative	protein_coding_gene	GO:0042765	C	IEA	GPI-anchor transamidase complex	An enzyme complex which in humans and yeast consists of at least five proteins; for example, the complex contains GAA1, GPI8, PIG-S, PIG-U, and PIG-T in human, and Gaa1p, Gab1p, Gpi8p, Gpi16p, and Gpi17p in yeast. Catalyzes the posttranslational attachment of the carboxy-terminus of a precursor protein to a GPI-anchor.	5572091	glycosylphosphatidylinositol anchor attachment 1	aag01100	Metabolic_pathways
	NC_035109.1	344850978	344860573	AAEL009512	glycosylphosphatidylinositol anchor attachment protein%2C putative	protein_coding_gene	GO:0016020	C	IEA	membrane	A lipid bilayer along with all the proteins and protein complexes embedded in it and attached to it.	5572091	glycosylphosphatidylinositol anchor attachment 1	aag01100	Metabolic_pathways
	NC_035109.1	344865815	344866309	AAEL021063	unspecified product	protein_coding_gene	NA	NA	NA	NA	NA	NA	NA	NA	NA
	NC_035109.1	344866109	344866265	AAEL019107	unspecified product	lnc_RNA	NA	NA	NA	NA	NA	NA	NA	NA	NA
	NC_035109.1	344871284	344877278	AAEL009496	40S ribosomal protein S7	protein_coding_gene	GO:0003735	F	IEA	structural constituent of ribosome	The action of a molecule that contributes to the structural integrity of the ribosome.	5572090	ribosomal protein S7	aag03010	Ribosome
	NC_035109.1	344871284	344877278	AAEL009496	40S ribosomal protein S7	protein_coding_gene	GO:0006412	P	IEA	translation	The cellular metabolic process in which a protein is formed, using the sequence of a mature mRNA or circRNA molecule to specify the sequence of amino acids in a polypeptide chain. Translation is mediated by the ribosome, and begins with the formation of a ternary complex between aminoacylated initiator methionine tRNA, GTP, and initiation factor 2, which subsequently associates with the small sub…	5572090	ribosomal protein S7	aag03010	Ribosome
	NC_035109.1	344871284	344877278	AAEL009496	40S ribosomal protein S7	protein_coding_gene	GO:0005840	C	IEA	ribosome	An intracellular organelle, about 200 A in diameter, consisting of RNA and protein. It is the site of protein biosynthesis resulting from translation of messenger RNA (mRNA). It consists of two subunits, one large and one small, each containing only protein and RNA. Both the ribosome and its subunits are characterized by their sedimentation coefficients, expressed in Svedberg units (symbol: S). H…	5572090	ribosomal protein S7	aag03010	Ribosome
	NC_035109.1	344888380	344890859	AAEL009506	40S ribosomal protein S20	protein_coding_gene	GO:0015935	C	IEA	small ribosomal subunit	The smaller of the two subunits of a ribosome.	110680475	40S ribosomal protein S20	aag03010	Ribosome
	NC_035109.1	344888380	344890859	AAEL009506	40S ribosomal protein S20	protein_coding_gene	GO:0003735	F	IEA	structural constituent of ribosome	The action of a molecule that contributes to the structural integrity of the ribosome.	110680475	40S ribosomal protein S20	aag03010	Ribosome
	NC_035109.1	344888380	344890859	AAEL009506	40S ribosomal protein S20	protein_coding_gene	GO:0006412	P	IEA	translation	The cellular metabolic process in which a protein is formed, using the sequence of a mature mRNA or circRNA molecule to specify the sequence of amino acids in a polypeptide chain. Translation is mediated by the ribosome, and begins with the formation of a ternary complex between aminoacylated initiator methionine tRNA, GTP, and initiation factor 2, which subsequently associates with the small sub…	110680475	40S ribosomal protein S20	aag03010	Ribosome
	NC_035109.1	344888380	344890859	AAEL009506	40S ribosomal protein S20	protein_coding_gene	GO:0005840	C	IEA	ribosome	An intracellular organelle, about 200 A in diameter, consisting of RNA and protein. It is the site of protein biosynthesis resulting from translation of messenger RNA (mRNA). It consists of two subunits, one large and one small, each containing only protein and RNA. Both the ribosome and its subunits are characterized by their sedimentation coefficients, expressed in Svedberg units (symbol: S). H…	110680475	40S ribosomal protein S20	aag03010	Ribosome
	NC_035109.1	344890963	344942750	AAEL009511	unspecified product	protein_coding_gene	GO:0005634	C	IEA	nucleus	A membrane-bounded organelle of eukaryotic cells in which chromosomes are housed and replicated. In most cells, the nucleus contains all of the cell's chromosomes except the organellar chromosomes, and is the site of RNA synthesis and processing. In some species, or in specialized cell types, RNA metabolism or DNA replication may be absent.	5572087	zinc finger protein OZF	NA	NA
	NC_035109.1	344890963	344942750	AAEL009511	unspecified product	protein_coding_gene	GO:0008270	F	IEA	zinc ion binding	Binding to a zinc ion (Zn).	5572087	zinc finger protein OZF	NA	NA
	NC_035109.1	344890963	344942750	AAEL009511	unspecified product	protein_coding_gene	GO:0003676	F	IEA	nucleic acid binding	Binding to a nucleic acid.	5572087	zinc finger protein OZF	NA	NA
	NC_035109.1	344921061	344929635	AAEL009500	unspecified product	protein_coding_gene	GO:0003676	F	IEA	nucleic acid binding	Binding to a nucleic acid.	5572089	zinc finger E-box-binding homeobox 1	NA	NA
	NC_035109.1	344944651	344946901	AAEL009502	unspecified product	protein_coding_gene	GO:0005634	C	IEA	nucleus	A membrane-bounded organelle of eukaryotic cells in which chromosomes are housed and replicated. In most cells, the nucleus contains all of the cell's chromosomes except the organellar chromosomes, and is the site of RNA synthesis and processing. In some species, or in specialized cell types, RNA metabolism or DNA replication may be absent.	5572085	zinc finger protein 234	NA	NA
	NC_035109.1	344944651	344946901	AAEL009502	unspecified product	protein_coding_gene	GO:0008270	F	IEA	zinc ion binding	Binding to a zinc ion (Zn).	5572085	zinc finger protein 234	NA	NA
	NC_035109.1	344944651	344946901	AAEL009502	unspecified product	protein_coding_gene	GO:0003676	F	IEA	nucleic acid binding	Binding to a nucleic acid.	5572085	zinc finger protein 234	NA	NA
	NC_035109.1	344950509	344951784	AAEL009499	unspecified product	protein_coding_gene	GO:0005634	C	IEA	nucleus	A membrane-bounded organelle of eukaryotic cells in which chromosomes are housed and replicated. In most cells, the nucleus contains all of the cell's chromosomes except the organellar chromosomes, and is the site of RNA synthesis and processing. In some species, or in specialized cell types, RNA metabolism or DNA replication may be absent.	5572086	transcription factor grauzone	NA	NA
	NC_035109.1	344950509	344951784	AAEL009499	unspecified product	protein_coding_gene	GO:0003676	F	IEA	nucleic acid binding	Binding to a nucleic acid.	5572086	transcription factor grauzone	NA	NA
	NC_035109.1	344950509	344951784	AAEL009499	unspecified product	protein_coding_gene	GO:0008270	F	IEA	zinc ion binding	Binding to a zinc ion (Zn).	5572086	transcription factor grauzone	NA	NA
	NC_035109.1	344951990	344953199	AAEL009501	methylglutaconyl-CoA hydratase%2C putative	protein_coding_gene	GO:0003824	F	IEA	catalytic activity	Catalysis of a biochemical reaction at physiological temperatures. In biologically catalyzed reactions, the reactants are known as substrates, and the catalysts are naturally occurring macromolecular substances known as enzymes. Enzymes possess specific binding sites for substrates, and are usually composed wholly or largely of protein, but RNA that has catalytic activity (ribozyme) is often also…	5572081	methylglutaconyl-CoA hydratase, mitochondrial	aag01100	Metabolic_pathways
	NC_035109.1	344951990	344953199	AAEL009501	methylglutaconyl-CoA hydratase%2C putative	protein_coding_gene	GO:0003824	F	IEA	catalytic activity	Catalysis of a biochemical reaction at physiological temperatures. In biologically catalyzed reactions, the reactants are known as substrates, and the catalysts are naturally occurring macromolecular substances known as enzymes. Enzymes possess specific binding sites for substrates, and are usually composed wholly or largely of protein, but RNA that has catalytic activity (ribozyme) is often also…	5572081	methylglutaconyl-CoA hydratase, mitochondrial	aag00280	Valine,_leucine_and_isoleucine_degradation
	NC_035109.1	344953186	344954257	AAEL009497	phosphomannomutase	protein_coding_gene	GO:0009298	P	IEA	GDP-mannose biosynthetic process	The chemical reactions and pathways resulting in the formation of GDP-mannose, a substance composed of mannose in glycosidic linkage with guanosine diphosphate.	5572080	probable phosphomannomutase	aag00520	Amino_sugar_and_nucleotide_sugar_metabolism
	NC_035109.1	344953186	344954257	AAEL009497	phosphomannomutase	protein_coding_gene	GO:0016853	F	IEA	isomerase activity	Catalysis of the geometric or structural changes within one molecule. Isomerase is the systematic name for any enzyme of EC class 5.	5572080	probable phosphomannomutase	aag00520	Amino_sugar_and_nucleotide_sugar_metabolism
	NC_035109.1	344953186	344954257	AAEL009497	phosphomannomutase	protein_coding_gene	GO:0004615	F	IEA	phosphomannomutase activity	Catalysis of the reaction: alpha-D-mannose 1-phosphate = D-mannose 6-phosphate.	5572080	probable phosphomannomutase	aag00520	Amino_sugar_and_nucleotide_sugar_metabolism
	NC_035109.1	344953186	344954257	AAEL009497	phosphomannomutase	protein_coding_gene	GO:0005737	C	IEA	cytoplasm	The contents of a cell excluding the plasma membrane and nucleus, but including other subcellular structures.	5572080	probable phosphomannomutase	aag00520	Amino_sugar_and_nucleotide_sugar_metabolism
	NC_035109.1	344953186	344954257	AAEL009497	phosphomannomutase	protein_coding_gene	GO:0009298	P	IEA	GDP-mannose biosynthetic process	The chemical reactions and pathways resulting in the formation of GDP-mannose, a substance composed of mannose in glycosidic linkage with guanosine diphosphate.	5572080	probable phosphomannomutase	aag01240	Biosynthesis_of_cofactors
	NC_035109.1	344953186	344954257	AAEL009497	phosphomannomutase	protein_coding_gene	GO:0016853	F	IEA	isomerase activity	Catalysis of the geometric or structural changes within one molecule. Isomerase is the systematic name for any enzyme of EC class 5.	5572080	probable phosphomannomutase	aag01240	Biosynthesis_of_cofactors
	NC_035109.1	344953186	344954257	AAEL009497	phosphomannomutase	protein_coding_gene	GO:0004615	F	IEA	phosphomannomutase activity	Catalysis of the reaction: alpha-D-mannose 1-phosphate = D-mannose 6-phosphate.	5572080	probable phosphomannomutase	aag01240	Biosynthesis_of_cofactors
	NC_035109.1	344953186	344954257	AAEL009497	phosphomannomutase	protein_coding_gene	GO:0005737	C	IEA	cytoplasm	The contents of a cell excluding the plasma membrane and nucleus, but including other subcellular structures.	5572080	probable phosphomannomutase	aag01240	Biosynthesis_of_cofactors
	NC_035109.1	344953186	344954257	AAEL009497	phosphomannomutase	protein_coding_gene	GO:0009298	P	IEA	GDP-mannose biosynthetic process	The chemical reactions and pathways resulting in the formation of GDP-mannose, a substance composed of mannose in glycosidic linkage with guanosine diphosphate.	5572080	probable phosphomannomutase	aag01250	Biosynthesis_of_nucleotide_sugars
	NC_035109.1	344953186	344954257	AAEL009497	phosphomannomutase	protein_coding_gene	GO:0016853	F	IEA	isomerase activity	Catalysis of the geometric or structural changes within one molecule. Isomerase is the systematic name for any enzyme of EC class 5.	5572080	probable phosphomannomutase	aag01250	Biosynthesis_of_nucleotide_sugars
	NC_035109.1	344953186	344954257	AAEL009497	phosphomannomutase	protein_coding_gene	GO:0004615	F	IEA	phosphomannomutase activity	Catalysis of the reaction: alpha-D-mannose 1-phosphate = D-mannose 6-phosphate.	5572080	probable phosphomannomutase	aag01250	Biosynthesis_of_nucleotide_sugars
	NC_035109.1	344953186	344954257	AAEL009497	phosphomannomutase	protein_coding_gene	GO:0005737	C	IEA	cytoplasm	The contents of a cell excluding the plasma membrane and nucleus, but including other subcellular structures.	5572080	probable phosphomannomutase	aag01250	Biosynthesis_of_nucleotide_sugars
	NC_035109.1	344953186	344954257	AAEL009497	phosphomannomutase	protein_coding_gene	GO:0009298	P	IEA	GDP-mannose biosynthetic process	The chemical reactions and pathways resulting in the formation of GDP-mannose, a substance composed of mannose in glycosidic linkage with guanosine diphosphate.	5572080	probable phosphomannomutase	aag00051	Fructose_and_mannose_metabolism
	NC_035109.1	344953186	344954257	AAEL009497	phosphomannomutase	protein_coding_gene	GO:0016853	F	IEA	isomerase activity	Catalysis of the geometric or structural changes within one molecule. Isomerase is the systematic name for any enzyme of EC class 5.	5572080	probable phosphomannomutase	aag00051	Fructose_and_mannose_metabolism
	NC_035109.1	344953186	344954257	AAEL009497	phosphomannomutase	protein_coding_gene	GO:0004615	F	IEA	phosphomannomutase activity	Catalysis of the reaction: alpha-D-mannose 1-phosphate = D-mannose 6-phosphate.	5572080	probable phosphomannomutase	aag00051	Fructose_and_mannose_metabolism
	NC_035109.1	344953186	344954257	AAEL009497	phosphomannomutase	protein_coding_gene	GO:0005737	C	IEA	cytoplasm	The contents of a cell excluding the plasma membrane and nucleus, but including other subcellular structures.	5572080	probable phosphomannomutase	aag00051	Fructose_and_mannose_metabolism
	NC_035109.1	344953186	344954257	AAEL009497	phosphomannomutase	protein_coding_gene	GO:0009298	P	IEA	GDP-mannose biosynthetic process	The chemical reactions and pathways resulting in the formation of GDP-mannose, a substance composed of mannose in glycosidic linkage with guanosine diphosphate.	5572080	probable phosphomannomutase	aag01100	Metabolic_pathways
	NC_035109.1	344953186	344954257	AAEL009497	phosphomannomutase	protein_coding_gene	GO:0016853	F	IEA	isomerase activity	Catalysis of the geometric or structural changes within one molecule. Isomerase is the systematic name for any enzyme of EC class 5.	5572080	probable phosphomannomutase	aag01100	Metabolic_pathways
	NC_035109.1	344953186	344954257	AAEL009497	phosphomannomutase	protein_coding_gene	GO:0004615	F	IEA	phosphomannomutase activity	Catalysis of the reaction: alpha-D-mannose 1-phosphate = D-mannose 6-phosphate.	5572080	probable phosphomannomutase	aag01100	Metabolic_pathways
	NC_035109.1	344953186	344954257	AAEL009497	phosphomannomutase	protein_coding_gene	GO:0005737	C	IEA	cytoplasm	The contents of a cell excluding the plasma membrane and nucleus, but including other subcellular structures.	5572080	probable phosphomannomutase	aag01100	Metabolic_pathways

## Sheet: Table_S7
	S7 Table. Gene annotations for positively selected genomic regions detected by PCAdapt scan.
	Chromosome	Start	End	Gene Name	GFF_Description	Type	GO_term	GO_Ontology	GO_Validation	GO_Definition	GO_Description	ENTREZ_ID	ENTREZ_Characterization	KEGG_Code	KEGG_Pathway
	NC_035107.1	42362341	42914462	AAEL019521	unspecified product	protein_coding_gene	GO:0005520	F	IEA	insulin-like growth factor binding	Binding to an insulin-like growth factor, any member of a group of polypeptides that are structurally homologous to insulin and share many of its biological activities, but are immunologically distinct from it.	NA	NA	NA	NA
	NC_035107.1	42362341	42914462	AAEL019521	unspecified product	protein_coding_gene	GO:0006030	P	IEA	chitin metabolic process	The chemical reactions and pathways involving chitin, a linear polysaccharide consisting of beta-(1->4)-linked N-acetyl-D-glucosamine residues.	NA	NA	NA	NA
	NC_035107.1	42362341	42914462	AAEL019521	unspecified product	protein_coding_gene	GO:0005537	F	IEA	mannose binding	Binding to mannose, a monosaccharide hexose, stereoisomeric with glucose, that occurs naturally only in polymerized forms called mannans.	NA	NA	NA	NA
	NC_035107.1	42362341	42914462	AAEL019521	unspecified product	protein_coding_gene	GO:0007041	P	IEA	lysosomal transport	The directed movement of substances into, out of or within a lysosome.	NA	NA	NA	NA
	NC_035107.1	42362341	42914462	AAEL019521	unspecified product	protein_coding_gene	GO:0008061	F	IEA	chitin binding	Binding to chitin, a linear polysaccharide consisting of beta-(1->4)-linked N-acetyl-D-glucosamine residues.	NA	NA	NA	NA
	NC_035107.1	42362341	42914462	AAEL019521	unspecified product	protein_coding_gene	GO:0016020	C	IEA	membrane	A lipid bilayer along with all the proteins and protein complexes embedded in it and attached to it.	NA	NA	NA	NA
	NC_035107.1	42362341	42914462	AAEL019521	unspecified product	protein_coding_gene	GO:0038023	F	IEA	signaling receptor activity	Receiving a signal and transmitting it in the cell to initiate a change in cell activity. A signal is a physical entity or change in state that is used to transfer information in order to trigger a response.	NA	NA	NA	NA
	NC_035107.1	42620486	42832974	AAEL026297	unspecified product	protein_coding_gene	GO:0016020	C	IEA	membrane	A lipid bilayer along with all the proteins and protein complexes embedded in it and attached to it.	5564186	protein toll	aag04624	Toll_and_Imd_signaling_pathway
	NC_035107.1	42620486	42832974	AAEL026297	unspecified product	protein_coding_gene	GO:0002376	P	IEA	immune system process	Any process involved in the development or functioning of the immune system, an organismal system for calibrated responses to potential internal or invasive threats.	5564186	protein toll	aag04624	Toll_and_Imd_signaling_pathway
	NC_035107.1	42620486	42832974	AAEL026297	unspecified product	protein_coding_gene	GO:0045087	P	IEA	innate immune response	Innate immune responses are defense responses mediated by germline encoded components that directly recognize components of potential pathogens.	5564186	protein toll	aag04624	Toll_and_Imd_signaling_pathway
	NC_035107.1	42620486	42832974	AAEL026297	unspecified product	protein_coding_gene	GO:0007165	P	IEA	signal transduction	The cellular process in which a signal is conveyed to trigger a change in the activity or state of a cell. Signal transduction begins with reception of a signal (e.g. a ligand binding to a receptor or receptor activation by a stimulus such as light), or for signal transduction in the absence of ligand, signal-withdrawal or the activity of a constitutively active receptor. Signal transduction ends…	5564186	protein toll	aag04624	Toll_and_Imd_signaling_pathway
	NC_035107.1	175958179	175958913	AAEL020410	unspecified product	lnc_RNA	NA	NA	NA	NA	NA	NA	NA	NA	NA
	NC_035107.1	176346888	176474582	AAEL021839	unspecified product	protein_coding_gene	GO:0000209	P	IEA	protein polyubiquitination	Addition of multiple ubiquitin groups to a protein, forming a ubiquitin chain.	NA	NA	NA	NA
	NC_035107.1	176346888	176474582	AAEL021839	unspecified product	protein_coding_gene	GO:0008592	P	IEA	regulation of Toll signaling pathway	Any process that modulates the frequency, rate or extent of the Tl signaling pathway.	NA	NA	NA	NA
	NC_035107.1	176346888	176474582	AAEL021839	unspecified product	protein_coding_gene	GO:0061630	F	IEA	ubiquitin protein ligase activity	Catalysis of the transfer of ubiquitin to a substrate protein via the reaction X-ubiquitin + S = X + S-ubiquitin, where X is either an E2 or E3 enzyme, the X-ubiquitin linkage is a thioester bond, and the S-ubiquitin linkage is an amide bond: an isopeptide bond between the C-terminal glycine of ubiquitin and the epsilon-amino group of lysine residues in the substrate or, in the linear extension o…	NA	NA	NA	NA
	NC_035108.1	3825900	3900032	AAEL009088	liquid facets	protein_coding_gene	GO:0006897	P	IEA	endocytosis	A vesicle-mediated transport process in which cells take up external materials or membrane constituents by the invagination of a part of the plasma membrane to form a new membrane-bounded vesicle.	5571447	epsin homolog lqf	aag04144	Endocytosis
	NC_035108.1	3825900	3900032	AAEL009088	liquid facets	protein_coding_gene	GO:0030128	C	IEA	clathrin coat of endocytic vesicle	A clathrin coat found on an endocytic vesicle.	5571447	epsin homolog lqf	aag04144	Endocytosis
	NC_035108.1	3917673	3947944	AAEL009077	Alkaline phosphatase	protein_coding_gene	GO:0003824	F	IEA	catalytic activity	Catalysis of a biochemical reaction at physiological temperatures. In biologically catalyzed reactions, the reactants are known as substrates, and the catalysts are naturally occurring macromolecular substances known as enzymes. Enzymes possess specific binding sites for substrates, and are usually composed wholly or largely of protein, but RNA that has catalytic activity (ribozyme) is often also…	5571448	membrane-bound alkaline phosphatase	aag01240	Biosynthesis_of_cofactors
	NC_035108.1	3917673	3947944	AAEL009077	Alkaline phosphatase	protein_coding_gene	GO:0016311	P	IEA	dephosphorylation	The process of removing one or more phosphoric (ester or anhydride) residues from a molecule.	5571448	membrane-bound alkaline phosphatase	aag01240	Biosynthesis_of_cofactors
	NC_035108.1	3917673	3947944	AAEL009077	Alkaline phosphatase	protein_coding_gene	GO:0016791	F	IEA	phosphatase activity	Catalysis of the hydrolysis of phosphoric monoesters, releasing phosphate ions.	5571448	membrane-bound alkaline phosphatase	aag01240	Biosynthesis_of_cofactors
	NC_035108.1	3917673	3947944	AAEL009077	Alkaline phosphatase	protein_coding_gene	GO:0016787	F	IEA	hydrolase activity	Catalysis of the hydrolysis of various bonds, e.g. C-O, C-N, C-C, phosphoric anhydride bonds, etc.	5571448	membrane-bound alkaline phosphatase	aag01240	Biosynthesis_of_cofactors
	NC_035108.1	3917673	3947944	AAEL009077	Alkaline phosphatase	protein_coding_gene	GO:0004035	F	IEA	alkaline phosphatase activity	Catalysis of the reaction: an orthophosphoric monoester + H2O = an alcohol + phosphate, with an alkaline pH optimum.	5571448	membrane-bound alkaline phosphatase	aag01240	Biosynthesis_of_cofactors
	NC_035108.1	3917673	3947944	AAEL009077	Alkaline phosphatase	protein_coding_gene	GO:0003824	F	IEA	catalytic activity	Catalysis of a biochemical reaction at physiological temperatures. In biologically catalyzed reactions, the reactants are known as substrates, and the catalysts are naturally occurring macromolecular substances known as enzymes. Enzymes possess specific binding sites for substrates, and are usually composed wholly or largely of protein, but RNA that has catalytic activity (ribozyme) is often also…	5571448	membrane-bound alkaline phosphatase	aag00790	Folate_biosynthesis
	NC_035108.1	3917673	3947944	AAEL009077	Alkaline phosphatase	protein_coding_gene	GO:0016311	P	IEA	dephosphorylation	The process of removing one or more phosphoric (ester or anhydride) residues from a molecule.	5571448	membrane-bound alkaline phosphatase	aag00790	Folate_biosynthesis
	NC_035108.1	3917673	3947944	AAEL009077	Alkaline phosphatase	protein_coding_gene	GO:0016791	F	IEA	phosphatase activity	Catalysis of the hydrolysis of phosphoric monoesters, releasing phosphate ions.	5571448	membrane-bound alkaline phosphatase	aag00790	Folate_biosynthesis
	NC_035108.1	3917673	3947944	AAEL009077	Alkaline phosphatase	protein_coding_gene	GO:0016787	F	IEA	hydrolase activity	Catalysis of the hydrolysis of various bonds, e.g. C-O, C-N, C-C, phosphoric anhydride bonds, etc.	5571448	membrane-bound alkaline phosphatase	aag00790	Folate_biosynthesis
	NC_035108.1	3917673	3947944	AAEL009077	Alkaline phosphatase	protein_coding_gene	GO:0004035	F	IEA	alkaline phosphatase activity	Catalysis of the reaction: an orthophosphoric monoester + H2O = an alcohol + phosphate, with an alkaline pH optimum.	5571448	membrane-bound alkaline phosphatase	aag00790	Folate_biosynthesis
	NC_035108.1	3917673	3947944	AAEL009077	Alkaline phosphatase	protein_coding_gene	GO:0003824	F	IEA	catalytic activity	Catalysis of a biochemical reaction at physiological temperatures. In biologically catalyzed reactions, the reactants are known as substrates, and the catalysts are naturally occurring macromolecular substances known as enzymes. Enzymes possess specific binding sites for substrates, and are usually composed wholly or largely of protein, but RNA that has catalytic activity (ribozyme) is often also…	5571448	membrane-bound alkaline phosphatase	aag01100	Metabolic_pathways
	NC_035108.1	3917673	3947944	AAEL009077	Alkaline phosphatase	protein_coding_gene	GO:0016311	P	IEA	dephosphorylation	The process of removing one or more phosphoric (ester or anhydride) residues from a molecule.	5571448	membrane-bound alkaline phosphatase	aag01100	Metabolic_pathways
	NC_035108.1	3917673	3947944	AAEL009077	Alkaline phosphatase	protein_coding_gene	GO:0016791	F	IEA	phosphatase activity	Catalysis of the hydrolysis of phosphoric monoesters, releasing phosphate ions.	5571448	membrane-bound alkaline phosphatase	aag01100	Metabolic_pathways
	NC_035108.1	3917673	3947944	AAEL009077	Alkaline phosphatase	protein_coding_gene	GO:0016787	F	IEA	hydrolase activity	Catalysis of the hydrolysis of various bonds, e.g. C-O, C-N, C-C, phosphoric anhydride bonds, etc.	5571448	membrane-bound alkaline phosphatase	aag01100	Metabolic_pathways
	NC_035108.1	3917673	3947944	AAEL009077	Alkaline phosphatase	protein_coding_gene	GO:0004035	F	IEA	alkaline phosphatase activity	Catalysis of the reaction: an orthophosphoric monoester + H2O = an alcohol + phosphate, with an alkaline pH optimum.	5571448	membrane-bound alkaline phosphatase	aag01100	Metabolic_pathways
	NC_035108.1	3917673	3947944	AAEL009077	Alkaline phosphatase	protein_coding_gene	GO:0003824	F	IEA	catalytic activity	Catalysis of a biochemical reaction at physiological temperatures. In biologically catalyzed reactions, the reactants are known as substrates, and the catalysts are naturally occurring macromolecular substances known as enzymes. Enzymes possess specific binding sites for substrates, and are usually composed wholly or largely of protein, but RNA that has catalytic activity (ribozyme) is often also…	5571448	membrane-bound alkaline phosphatase	aag00730	Thiamine_metabolism
	NC_035108.1	3917673	3947944	AAEL009077	Alkaline phosphatase	protein_coding_gene	GO:0016311	P	IEA	dephosphorylation	The process of removing one or more phosphoric (ester or anhydride) residues from a molecule.	5571448	membrane-bound alkaline phosphatase	aag00730	Thiamine_metabolism
	NC_035108.1	3917673	3947944	AAEL009077	Alkaline phosphatase	protein_coding_gene	GO:0016791	F	IEA	phosphatase activity	Catalysis of the hydrolysis of phosphoric monoesters, releasing phosphate ions.	5571448	membrane-bound alkaline phosphatase	aag00730	Thiamine_metabolism
	NC_035108.1	3917673	3947944	AAEL009077	Alkaline phosphatase	protein_coding_gene	GO:0016787	F	IEA	hydrolase activity	Catalysis of the hydrolysis of various bonds, e.g. C-O, C-N, C-C, phosphoric anhydride bonds, etc.	5571448	membrane-bound alkaline phosphatase	aag00730	Thiamine_metabolism
	NC_035108.1	3917673	3947944	AAEL009077	Alkaline phosphatase	protein_coding_gene	GO:0004035	F	IEA	alkaline phosphatase activity	Catalysis of the reaction: an orthophosphoric monoester + H2O = an alcohol + phosphate, with an alkaline pH optimum.	5571448	membrane-bound alkaline phosphatase	aag00730	Thiamine_metabolism
	NC_035108.1	39875159	39877040	AAEL001737	Fatty acyl-CoA reductase	protein_coding_gene	GO:0055114	P	IEA	obsolete oxidation-reduction process	OBSOLETE. A metabolic process that results in the removal or addition of one or more electrons to or from a substance, with or without the concomitant removal or addition of a proton or protons.	5579999	fatty acyl-CoA reductase wat	aag04146	Peroxisome
	NC_035108.1	39875159	39877040	AAEL001737	Fatty acyl-CoA reductase	protein_coding_gene	GO:0006629	P	IEA	lipid metabolic process	The chemical reactions and pathways involving lipids, compounds soluble in an organic solvent but not, or sparingly, in an aqueous solvent. Includes fatty acids; neutral fats, other fatty-acid esters, and soaps; long-chain (fatty) alcohols and waxes; sphingoids and other long-chain bases; glycolipids, phospholipids and sphingolipids; and carotenes, polyprenols, sterols, terpenes and other isopren…	5579999	fatty acyl-CoA reductase wat	aag04146	Peroxisome
	NC_035108.1	39875159	39877040	AAEL001737	Fatty acyl-CoA reductase	protein_coding_gene	GO:0016020	C	IEA	membrane	A lipid bilayer along with all the proteins and protein complexes embedded in it and attached to it.	5579999	fatty acyl-CoA reductase wat	aag04146	Peroxisome
	NC_035108.1	39875159	39877040	AAEL001737	Fatty acyl-CoA reductase	protein_coding_gene	GO:0102965	F	IEA	alcohol-forming long-chain fatty acyl-CoA reductase activity	Catalysis of the reaction: a long-chain fatty acyl-CoA + 2 H+ + 2 NADPH = a long-chain primary fatty alcohol + CoA + 2 NADP+. A long-chain fatty acid has an aliphatic tail containing 13 to 22 carbons.	5579999	fatty acyl-CoA reductase wat	aag04146	Peroxisome
	NC_035108.1	39875159	39877040	AAEL001737	Fatty acyl-CoA reductase	protein_coding_gene	GO:0016491	F	IEA	oxidoreductase activity	Catalysis of an oxidation-reduction (redox) reaction, a reversible chemical reaction in which the oxidation state of an atom or atoms within a molecule is altered. One substrate acts as a hydrogen or electron donor and becomes oxidized, while the other acts as hydrogen or electron acceptor and becomes reduced.	5579999	fatty acyl-CoA reductase wat	aag04146	Peroxisome
	NC_035108.1	39875159	39877040	AAEL001737	Fatty acyl-CoA reductase	protein_coding_gene	GO:0080019	F	IEA	alcohol-forming very long-chain fatty acyl-CoA reductase activity	Catalysis of the reaction: a very long-chain fatty acyl-CoA + NADPH + H+ = a very long-chain primary alcohol + NADP+ + CoA. A very long-chain fatty acid has an aliphatic tail containing more than 22 carbons.	5579999	fatty acyl-CoA reductase wat	aag04146	Peroxisome
	NC_035108.1	40392858	40394052	AAEL026485	unspecified product	lnc_RNA	NA	NA	NA	NA	NA	NA	NA	NA	NA
	NC_035109.1	17477254	18041406	AAEL019970	unspecified product	protein_coding_gene	GO:0003677	F	IEA	DNA binding	Any molecular function by which a gene product interacts selectively and non-covalently with DNA (deoxyribonucleic acid).	NA	NA	NA	NA
	NC_035109.1	17477254	18041406	AAEL019970	unspecified product	protein_coding_gene	GO:0005634	C	IEA	nucleus	A membrane-bounded organelle of eukaryotic cells in which chromosomes are housed and replicated. In most cells, the nucleus contains all of the cell's chromosomes except the organellar chromosomes, and is the site of RNA synthesis and processing. In some species, or in specialized cell types, RNA metabolism or DNA replication may be absent.	NA	NA	NA	NA
	NC_035109.1	17477254	18041406	AAEL019970	unspecified product	protein_coding_gene	GO:0006355	P	IEA	regulation of DNA-templated transcription	Any process that modulates the frequency, rate or extent of cellular DNA-templated transcription.	NA	NA	NA	NA
	NC_035109.1	17477254	18041406	AAEL019970	unspecified product	protein_coding_gene	GO:0043565	F	IEA	sequence-specific DNA binding	Binding to DNA of a specific nucleotide composition, e.g. GC-rich DNA binding, or with a specific sequence motif or type of DNA e.g. promotor binding or rDNA binding.	NA	NA	NA	NA
	NC_035109.1	17595035	17595739	AAEL020821	unspecified product	lnc_RNA	NA	NA	NA	NA	NA	NA	NA	NA	NA

## Sheet: Table_S8
					S8 Table. Gene annotations for positively selected genomic regions detected by LFMM2 scan using salt concentration as environmental variable.
					Chromosome	Start	End	Gene Name	GFF_Description	Type	GO_term	GO_Ontology	GO_Validation	GO_Definition	GO_Description	ENTREZ_ID	ENTREZ_Characterization	KEGG_Code	KEGG_Pathway
					NC_035107.1	42362341	42914462	AAEL019521	unspecified product	protein_coding_gene	GO:0016020	C	IEA	membrane	A lipid bilayer along with all the proteins and protein complexes embedded in it and attached to it.	NA	NA	NA	NA
					NC_035107.1	42362341	42914462	AAEL019521	unspecified product	protein_coding_gene	GO:0006030	P	IEA	chitin metabolic process	The chemical reactions and pathways involving chitin, a linear polysaccharide consisting of beta-(1->4)-linked N-acetyl-D-glucosamine residues.	NA	NA	NA	NA
					NC_035107.1	42362341	42914462	AAEL019521	unspecified product	protein_coding_gene	GO:0008061	F	IEA	chitin binding	Binding to chitin, a linear polysaccharide consisting of beta-(1->4)-linked N-acetyl-D-glucosamine residues.	NA	NA	NA	NA
					NC_035107.1	42362341	42914462	AAEL019521	unspecified product	protein_coding_gene	GO:0005537	F	IEA	mannose binding	Binding to mannose, a monosaccharide hexose, stereoisomeric with glucose, that occurs naturally only in polymerized forms called mannans.	NA	NA	NA	NA
					NC_035107.1	42362341	42914462	AAEL019521	unspecified product	protein_coding_gene	GO:0007041	P	IEA	lysosomal transport	The directed movement of substances into, out of or within a lysosome.	NA	NA	NA	NA
					NC_035107.1	42362341	42914462	AAEL019521	unspecified product	protein_coding_gene	GO:0038023	F	IEA	signaling receptor activity	Receiving a signal and transmitting it in the cell to initiate a change in cell activity. A signal is a physical entity or change in state that is used to transfer information in order to trigger a response.	NA	NA	NA	NA
					NC_035107.1	42362341	42914462	AAEL019521	unspecified product	protein_coding_gene	GO:0005520	F	IEA	insulin-like growth factor binding	Binding to an insulin-like growth factor, any member of a group of polypeptides that are structurally homologous to insulin and share many of its biological activities, but are immunologically distinct from it.	NA	NA	NA	NA
					NC_035107.1	42620486	42832974	AAEL026297	unspecified product	protein_coding_gene	GO:0045087	P	IEA	innate immune response	Innate immune responses are defense responses mediated by germline encoded components that directly recognize components of potential pathogens.	5564186	protein toll	aag04624	Toll_and_Imd_signaling_pathway
					NC_035107.1	42620486	42832974	AAEL026297	unspecified product	protein_coding_gene	GO:0002376	P	IEA	immune system process	Any process involved in the development or functioning of the immune system, an organismal system for calibrated responses to potential internal or invasive threats.	5564186	protein toll	aag04624	Toll_and_Imd_signaling_pathway
					NC_035107.1	42620486	42832974	AAEL026297	unspecified product	protein_coding_gene	GO:0007165	P	IEA	signal transduction	The cellular process in which a signal is conveyed to trigger a change in the activity or state of a cell. Signal transduction begins with reception of a signal (e.g. a ligand binding to a receptor or receptor activation by a stimulus such as light), or for signal transduction in the absence of ligand, signal-withdrawal or the activity of a constitutively active receptor. Signal transduction ends…	5564186	protein toll	aag04624	Toll_and_Imd_signaling_pathway
					NC_035107.1	42620486	42832974	AAEL026297	unspecified product	protein_coding_gene	GO:0016020	C	IEA	membrane	A lipid bilayer along with all the proteins and protein complexes embedded in it and attached to it.	5564186	protein toll	aag04624	Toll_and_Imd_signaling_pathway
					NC_035107.1	102592220	102728449	AAEL012404	transcription factor sp8%2Csp9	protein_coding_gene	GO:0003676	F	IEA	nucleic acid binding	Binding to a nucleic acid.	5576247	transcription factor Sp9	NA	NA
					NC_035107.1	179441319	179442045	AAEL022871	unspecified product	lnc_RNA	NA	NA	NA	NA	NA	NA	NA	NA	NA
					NC_035107.1	179582321	179652590	AAEL006593	unspecified product	protein_coding_gene	GO:0043565	F	IEA	sequence-specific DNA binding	Binding to DNA of a specific nucleotide composition, e.g. GC-rich DNA binding, or with a specific sequence motif or type of DNA e.g. promotor binding or rDNA binding.	5568153	muscle segmentation homeobox protein Drop	NA	NA
					NC_035107.1	179582321	179652590	AAEL006593	unspecified product	protein_coding_gene	GO:0005634	C	IEA	nucleus	A membrane-bounded organelle of eukaryotic cells in which chromosomes are housed and replicated. In most cells, the nucleus contains all of the cell's chromosomes except the organellar chromosomes, and is the site of RNA synthesis and processing. In some species, or in specialized cell types, RNA metabolism or DNA replication may be absent.	5568153	muscle segmentation homeobox protein Drop	NA	NA
					NC_035107.1	179582321	179652590	AAEL006593	unspecified product	protein_coding_gene	GO:0006355	P	IEA	regulation of DNA-templated transcription	Any process that modulates the frequency, rate or extent of cellular DNA-templated transcription.	5568153	muscle segmentation homeobox protein Drop	NA	NA
					NC_035107.1	179582321	179652590	AAEL006593	unspecified product	protein_coding_gene	GO:0003677	F	IEA	DNA binding	Any molecular function by which a gene product interacts selectively and non-covalently with DNA (deoxyribonucleic acid).	5568153	muscle segmentation homeobox protein Drop	NA	NA
					NC_035107.1	199396625	199481438	AAEL013026	guanylate cyclase	protein_coding_gene	GO:0004383	F	IEA	guanylate cyclase activity	Catalysis of the reaction: GTP = 3',5'-cyclic GMP + diphosphate.	5577130	soluble guanylate cyclase 89Db	aag01100	Metabolic_pathways
					NC_035107.1	199396625	199481438	AAEL013026	guanylate cyclase	protein_coding_gene	GO:0000166	F	IEA	nucleotide binding	Binding to a nucleotide, any compound consisting of a nucleoside that is esterified with (ortho)phosphate or an oligophosphate at any hydroxyl group on the ribose or deoxyribose.	5577130	soluble guanylate cyclase 89Db	aag01100	Metabolic_pathways
					NC_035107.1	199396625	199481438	AAEL013026	guanylate cyclase	protein_coding_gene	GO:0020037	F	IEA	heme binding	Binding to a heme, a compound composed of iron complexed in a porphyrin (tetrapyrrole) ring.	5577130	soluble guanylate cyclase 89Db	aag01100	Metabolic_pathways
					NC_035107.1	199396625	199481438	AAEL013026	guanylate cyclase	protein_coding_gene	GO:0016829	F	IEA	lyase activity	Catalysis of the cleavage of C-C, C-O, C-N and other bonds by other means than by hydrolysis or oxidation, or conversely adding a group to a double bond. They differ from other enzymes in that two substrates are involved in one reaction direction, but only one in the other direction. When acting on the single substrate, a molecule is eliminated and this generates either a new double bond or a new…	5577130	soluble guanylate cyclase 89Db	aag01100	Metabolic_pathways
					NC_035107.1	199396625	199481438	AAEL013026	guanylate cyclase	protein_coding_gene	GO:0016849	F	IEA	phosphorus-oxygen lyase activity	Catalysis of the cleavage of a phosphorus-oxygen bond by other means than by hydrolysis or oxidation, or conversely adding a group to a double bond.	5577130	soluble guanylate cyclase 89Db	aag01100	Metabolic_pathways
					NC_035107.1	199396625	199481438	AAEL013026	guanylate cyclase	protein_coding_gene	GO:0035556	P	IEA	intracellular signal transduction	The process in which a signal is passed on to downstream components within the cell, which become activated themselves to further propagate the signal and finally trigger a change in the function or state of the cell.	5577130	soluble guanylate cyclase 89Db	aag01100	Metabolic_pathways
					NC_035107.1	199396625	199481438	AAEL013026	guanylate cyclase	protein_coding_gene	GO:0006182	P	IEA	cGMP biosynthetic process	The chemical reactions and pathways resulting in the formation of cyclic GMP, guanosine 3',5'-phosphate.	5577130	soluble guanylate cyclase 89Db	aag01100	Metabolic_pathways
					NC_035107.1	199396625	199481438	AAEL013026	guanylate cyclase	protein_coding_gene	GO:0009190	P	IEA	cyclic nucleotide biosynthetic process	The chemical reactions and pathways resulting in the formation of a cyclic nucleotide, a nucleotide in which the phosphate group is in diester linkage to two positions on the sugar residue.	5577130	soluble guanylate cyclase 89Db	aag01100	Metabolic_pathways
					NC_035107.1	199396625	199481438	AAEL013026	guanylate cyclase	protein_coding_gene	GO:0004383	F	IEA	guanylate cyclase activity	Catalysis of the reaction: GTP = 3',5'-cyclic GMP + diphosphate.	5577130	soluble guanylate cyclase 89Db	aag00230	Purine_metabolism
					NC_035107.1	199396625	199481438	AAEL013026	guanylate cyclase	protein_coding_gene	GO:0000166	F	IEA	nucleotide binding	Binding to a nucleotide, any compound consisting of a nucleoside that is esterified with (ortho)phosphate or an oligophosphate at any hydroxyl group on the ribose or deoxyribose.	5577130	soluble guanylate cyclase 89Db	aag00230	Purine_metabolism
					NC_035107.1	199396625	199481438	AAEL013026	guanylate cyclase	protein_coding_gene	GO:0020037	F	IEA	heme binding	Binding to a heme, a compound composed of iron complexed in a porphyrin (tetrapyrrole) ring.	5577130	soluble guanylate cyclase 89Db	aag00230	Purine_metabolism
					NC_035107.1	199396625	199481438	AAEL013026	guanylate cyclase	protein_coding_gene	GO:0016829	F	IEA	lyase activity	Catalysis of the cleavage of C-C, C-O, C-N and other bonds by other means than by hydrolysis or oxidation, or conversely adding a group to a double bond. They differ from other enzymes in that two substrates are involved in one reaction direction, but only one in the other direction. When acting on the single substrate, a molecule is eliminated and this generates either a new double bond or a new…	5577130	soluble guanylate cyclase 89Db	aag00230	Purine_metabolism
					NC_035107.1	199396625	199481438	AAEL013026	guanylate cyclase	protein_coding_gene	GO:0016849	F	IEA	phosphorus-oxygen lyase activity	Catalysis of the cleavage of a phosphorus-oxygen bond by other means than by hydrolysis or oxidation, or conversely adding a group to a double bond.	5577130	soluble guanylate cyclase 89Db	aag00230	Purine_metabolism
					NC_035107.1	199396625	199481438	AAEL013026	guanylate cyclase	protein_coding_gene	GO:0035556	P	IEA	intracellular signal transduction	The process in which a signal is passed on to downstream components within the cell, which become activated themselves to further propagate the signal and finally trigger a change in the function or state of the cell.	5577130	soluble guanylate cyclase 89Db	aag00230	Purine_metabolism
					NC_035107.1	199396625	199481438	AAEL013026	guanylate cyclase	protein_coding_gene	GO:0006182	P	IEA	cGMP biosynthetic process	The chemical reactions and pathways resulting in the formation of cyclic GMP, guanosine 3',5'-phosphate.	5577130	soluble guanylate cyclase 89Db	aag00230	Purine_metabolism
					NC_035107.1	199396625	199481438	AAEL013026	guanylate cyclase	protein_coding_gene	GO:0009190	P	IEA	cyclic nucleotide biosynthetic process	The chemical reactions and pathways resulting in the formation of a cyclic nucleotide, a nucleotide in which the phosphate group is in diester linkage to two positions on the sugar residue.	5577130	soluble guanylate cyclase 89Db	aag00230	Purine_metabolism
					NC_035107.1	259897183	260468281	AAEL020340	unspecified product	protein_coding_gene	NA	NA	NA	NA	NA	NA	NA	NA	NA
					NC_035107.1	278393138	278558863	AAEL010483	oxysterol-binding protein related protein (ORP8)	protein_coding_gene	GO:0016020	C	IEA	membrane	A lipid bilayer along with all the proteins and protein complexes embedded in it and attached to it.	5573441	Oxysterol-binding protein-related protein 8	NA	NA
					NC_035108.1	11980111	11980536	AAEL020289	unspecified product	lnc_RNA	NA	NA	NA	NA	NA	NA	NA	NA	NA
					NC_035108.1	12322200	12621188	AAEL007407	unspecified product	protein_coding_gene	GO:0006805	P	IEA	xenobiotic metabolic process	The chemical reactions and pathways involving a xenobiotic compound, a compound foreign to the organim exposed to it. It may be synthesized by another organism (like ampicilin) or it can be a synthetic chemical.	5569145	uncharacterized LOC5569145	NA	NA
					NC_035108.1	12322200	12621188	AAEL007407	unspecified product	protein_coding_gene	GO:0009410	P	IEA	response to xenobiotic stimulus	Any process that results in a change in state or activity of a cell or an organism (in terms of movement, secretion, enzyme production, gene expression, etc.) as a result of a stimulus from a xenobiotic, a compound foreign to the organim exposed to it. It may be synthesized by another organism (like ampicilin) or it can be a synthetic chemical.	5569145	uncharacterized LOC5569145	NA	NA
					NC_035108.1	28816546	28818452	AAEL010332	unspecified product	protein_coding_gene	GO:0005634	C	IEA	nucleus	A membrane-bounded organelle of eukaryotic cells in which chromosomes are housed and replicated. In most cells, the nucleus contains all of the cell's chromosomes except the organellar chromosomes, and is the site of RNA synthesis and processing. In some species, or in specialized cell types, RNA metabolism or DNA replication may be absent.	5573239	zinc finger protein 626	NA	NA
					NC_035108.1	28816546	28818452	AAEL010332	unspecified product	protein_coding_gene	GO:0008270	F	IEA	zinc ion binding	Binding to a zinc ion (Zn).	5573239	zinc finger protein 626	NA	NA
					NC_035108.1	28816546	28818452	AAEL010332	unspecified product	protein_coding_gene	GO:0003676	F	IEA	nucleic acid binding	Binding to a nucleic acid.	5573239	zinc finger protein 626	NA	NA
					NC_035108.1	28825309	28840513	AAEL011868	unspecified product	protein_coding_gene	GO:0005634	C	IEA	nucleus	A membrane-bounded organelle of eukaryotic cells in which chromosomes are housed and replicated. In most cells, the nucleus contains all of the cell's chromosomes except the organellar chromosomes, and is the site of RNA synthesis and processing. In some species, or in specialized cell types, RNA metabolism or DNA replication may be absent.	5575485	transcription factor grauzone	NA	NA
					NC_035108.1	28825309	28840513	AAEL011868	unspecified product	protein_coding_gene	GO:0008270	F	IEA	zinc ion binding	Binding to a zinc ion (Zn).	5575485	transcription factor grauzone	NA	NA
					NC_035108.1	28825309	28840513	AAEL011868	unspecified product	protein_coding_gene	GO:0003700	F	IEA	DNA-binding transcription factor activity	A transcription regulator activity that modulates transcription of gene sets via selective and non-covalent binding to a specific double-stranded genomic DNA sequence (sometimes referred to as a motif) within a cis-regulatory region. Regulatory regions include promoters (proximal and distal) and enhancers. Genes are transcriptional units, and include bacterial operons.	5575485	transcription factor grauzone	NA	NA
					NC_035108.1	28825309	28840513	AAEL011868	unspecified product	protein_coding_gene	GO:0003676	F	IEA	nucleic acid binding	Binding to a nucleic acid.	5575485	transcription factor grauzone	NA	NA
					NC_035108.1	28825309	28840513	AAEL011868	unspecified product	protein_coding_gene	GO:0006355	P	IEA	regulation of DNA-templated transcription	Any process that modulates the frequency, rate or extent of cellular DNA-templated transcription.	5575485	transcription factor grauzone	NA	NA
					NC_035108.1	47004237	47644489	AAEL001437	unspecified product	protein_coding_gene	GO:0006355	P	IEA	regulation of DNA-templated transcription	Any process that modulates the frequency, rate or extent of cellular DNA-templated transcription.	5570536	uncharacterized LOC5570536	NA	NA
					NC_035108.1	82796882	83269209	AAEL013565	unspecified product	protein_coding_gene	GO:0005739	C	IEA	mitochondrion	A semiautonomous, self replicating organelle that occurs in varying numbers, shapes, and sizes in the cytoplasm of virtually all eukaryotic cells. It is notably the site of tissue respiration.	NA	NA	NA	NA
					NC_035108.1	82796882	83269209	AAEL013565	unspecified product	protein_coding_gene	GO:0016020	C	IEA	membrane	A lipid bilayer along with all the proteins and protein complexes embedded in it and attached to it.	NA	NA	NA	NA
					NC_035108.1	82796882	83269209	AAEL013565	unspecified product	protein_coding_gene	GO:0051560	P	IEA	mitochondrial calcium ion homeostasis	Any process involved in the maintenance of an internal steady state of calcium ions within the cytoplasm of a cell or between mitochondria and their surroundings.	NA	NA	NA	NA
					NC_035108.1	172427232	172439058	AAEL011621	C-Type Lectin (CTL) - mannose binding.	protein_coding_gene	GO:0006508	P	IEA	proteolysis	The hydrolysis of proteins into smaller polypeptides and/or amino acids by cleavage of their peptide bonds.	5575056	chymotrypsin-like protease CTRL-1	NA	NA
					NC_035108.1	172427232	172439058	AAEL011621	C-Type Lectin (CTL) - mannose binding.	protein_coding_gene	GO:0004252	F	IEA	serine-type endopeptidase activity	Catalysis of the hydrolysis of internal, alpha-peptide bonds in a polypeptide chain by a catalytic mechanism that involves a catalytic triad consisting of a serine nucleophile that is activated by a proton relay involving an acidic residue (e.g. aspartate or glutamate) and a basic residue (usually histidine).	5575056	chymotrypsin-like protease CTRL-1	NA	NA
					NC_035108.1	172427232	172439058	AAEL011621	C-Type Lectin (CTL) - mannose binding.	protein_coding_gene	GO:0030246	F	IEA	carbohydrate binding	Binding to a carbohydrate, which includes monosaccharides, oligosaccharides and polysaccharides as well as substances derived from monosaccharides by reduction of the carbonyl group (alditols), by oxidation of one or more hydroxy groups to afford the corresponding aldehydes, ketones, or carboxylic acids, or by replacement of one or more hydroxy group(s) by a hydrogen atom. Cyclitols are generally…	5575056	chymotrypsin-like protease CTRL-1	NA	NA
					NC_035108.1	172438782	172626928	AAEL011612	C-Type Lectin (CTL) - mannose binding. Transcript A	protein_coding_gene	GO:0030246	F	IEA	carbohydrate binding	Binding to a carbohydrate, which includes monosaccharides, oligosaccharides and polysaccharides as well as substances derived from monosaccharides by reduction of the carbonyl group (alditols), by oxidation of one or more hydroxy groups to afford the corresponding aldehydes, ketones, or carboxylic acids, or by replacement of one or more hydroxy group(s) by a hydrogen atom. Cyclitols are generally…	5575057	collectin-10	NA	NA
					NC_035108.1	233265211	233334182	AAEL007382	serine-threonine kinase receptor-associated protein (strap)	protein_coding_gene	GO:0016310	P	IEA	phosphorylation	The process of introducing a phosphate group into a molecule, usually with the formation of a phosphoric ester, a phosphoric anhydride or a phosphoric amide.	5569119	serine-threonine kinase receptor-associated protein wmd	NA	NA
					NC_035108.1	233265211	233334182	AAEL007382	serine-threonine kinase receptor-associated protein (strap)	protein_coding_gene	GO:0016301	F	IEA	kinase activity	Catalysis of the transfer of a phosphate group, usually from ATP, to a substrate molecule.	5569119	serine-threonine kinase receptor-associated protein wmd	NA	NA
					NC_035108.1	258243236	258259895	AAEL005383	Adenosine monophosphate-protein transferase FICD homolog	protein_coding_gene	GO:0070733	F	ISS	AMPylase activity	Catalysis of the reaction: ATP + protein = diphosphate + adenylyl-protein; mediates the addition of an adenylyl (adenosine 5'-monophosphate; AMP group) to L-serine, L-threonine, and L-tyrosine residues in target proteins.	5566424	FIC domain protein adenylyltransferase	NA	NA
					NC_035108.1	258243236	258259895	AAEL005383	Adenosine monophosphate-protein transferase FICD homolog	protein_coding_gene	GO:0016779	F	IEA	nucleotidyltransferase activity	Catalysis of the transfer of a nucleotidyl group to a reactant.	5566424	FIC domain protein adenylyltransferase	NA	NA
					NC_035108.1	258243236	258259895	AAEL005383	Adenosine monophosphate-protein transferase FICD homolog	protein_coding_gene	GO:0000166	F	IEA	nucleotide binding	Binding to a nucleotide, any compound consisting of a nucleoside that is esterified with (ortho)phosphate or an oligophosphate at any hydroxyl group on the ribose or deoxyribose.	5566424	FIC domain protein adenylyltransferase	NA	NA
					NC_035108.1	258243236	258259895	AAEL005383	Adenosine monophosphate-protein transferase FICD homolog	protein_coding_gene	GO:0018117	P	ISS	protein adenylylation	The addition of an adenylyl group (adenosine 5'-monophosphate; AMP) to a protein amino acid.	5566424	FIC domain protein adenylyltransferase	NA	NA
					NC_035108.1	258243236	258259895	AAEL005383	Adenosine monophosphate-protein transferase FICD homolog	protein_coding_gene	GO:0016787	F	IEA	hydrolase activity	Catalysis of the hydrolysis of various bonds, e.g. C-O, C-N, C-C, phosphoric anhydride bonds, etc.	5566424	FIC domain protein adenylyltransferase	NA	NA
					NC_035108.1	258243236	258259895	AAEL005383	Adenosine monophosphate-protein transferase FICD homolog	protein_coding_gene	GO:0005524	F	IEA	ATP binding	Binding to ATP, adenosine 5'-triphosphate, a universally important coenzyme and enzyme regulator.	5566424	FIC domain protein adenylyltransferase	NA	NA
					NC_035108.1	258243236	258259895	AAEL005383	Adenosine monophosphate-protein transferase FICD homolog	protein_coding_gene	GO:0016740	F	IEA	transferase activity	Catalysis of the transfer of a group, e.g. a methyl group, glycosyl group, acyl group, phosphorus-containing, or other groups, from one compound (generally regarded as the donor) to another compound (generally regarded as the acceptor). Transferase is the systematic name for any enzyme of EC class 2.	5566424	FIC domain protein adenylyltransferase	NA	NA
					NC_035108.1	258243236	258259895	AAEL005383	Adenosine monophosphate-protein transferase FICD homolog	protein_coding_gene	GO:0016020	C	IEA	membrane	A lipid bilayer along with all the proteins and protein complexes embedded in it and attached to it.	5566424	FIC domain protein adenylyltransferase	NA	NA
					NC_035108.1	258288574	258491892	AAEL005379	unspecified product	protein_coding_gene	GO:0016020	C	IEA	membrane	A lipid bilayer along with all the proteins and protein complexes embedded in it and attached to it.	5566425	protein rolling stone	NA	NA
					NC_035108.1	263036296	263198932	AAEL001476	unspecified product	protein_coding_gene	NA	NA	NA	NA	NA	5570900	NUMB endocytic adaptor protein	aag04330	Notch_signaling_pathway
					NC_035108.1	267064744	267103147	AAEL007126	sugar transporter	protein_coding_gene	GO:0016020	C	IEA	membrane	A lipid bilayer along with all the proteins and protein complexes embedded in it and attached to it.	5568779	facilitated trehalose transporter Tret1-2 homolog	NA	NA
					NC_035108.1	267064744	267103147	AAEL007126	sugar transporter	protein_coding_gene	GO:0022857	F	IEA	transmembrane transporter activity	Enables the transfer of a substance, usually a specific substance or a group of related substances, from one side of a membrane to the other.	5568779	facilitated trehalose transporter Tret1-2 homolog	NA	NA
					NC_035108.1	267064744	267103147	AAEL007126	sugar transporter	protein_coding_gene	GO:0055085	P	IEA	transmembrane transport	The process in which a solute is transported across a lipid bilayer, from one side of a membrane to the other.	5568779	facilitated trehalose transporter Tret1-2 homolog	NA	NA
					NC_035108.1	289296894	289860640	AAEL004777	Glycoprotein Hormone Family	protein_coding_gene	GO:0007186	P	IEA	G protein-coupled receptor signaling pathway	The series of molecular signals initiated by a ligand binding to its receptor, in which the activated receptor promotes the exchange of GDP for GTP on the alpha-subunit of an associated heterotrimeric G-protein complex. The GTP-bound activated alpha-G-protein then dissociates from the beta- and gamma-subunits to further transmit the signal within the cell. The pathway begins with receptor-ligand …	5565389	leucine-rich repeat-containing G-protein coupled receptor 5	aag04310	Wnt_signaling_pathway
					NC_035108.1	289296894	289860640	AAEL004777	Glycoprotein Hormone Family	protein_coding_gene	GO:0016500	F	IEA	protein-hormone receptor activity	Combining with a protein hormone to initiate a change in cell activity.	5565389	leucine-rich repeat-containing G-protein coupled receptor 5	aag04310	Wnt_signaling_pathway
					NC_035108.1	289296894	289860640	AAEL004777	Glycoprotein Hormone Family	protein_coding_gene	GO:0016020	C	IEA	membrane	A lipid bilayer along with all the proteins and protein complexes embedded in it and attached to it.	5565389	leucine-rich repeat-containing G-protein coupled receptor 5	aag04310	Wnt_signaling_pathway
					NC_035108.1	289296894	289860640	AAEL004777	Glycoprotein Hormone Family	protein_coding_gene	GO:0004930	F	IEA	G protein-coupled receptor activity	Combining with an extracellular signal and transmitting the signal across the membrane by activating an associated G-protein; promotes the exchange of GDP for GTP on the alpha subunit of a heterotrimeric G-protein complex.	5565389	leucine-rich repeat-containing G-protein coupled receptor 5	aag04310	Wnt_signaling_pathway
					NC_035108.1	289910996	289933920	AAEL020574	unspecified product	protein_coding_gene	NA	NA	NA	NA	NA	NA	NA	NA	NA
					NC_035108.1	340163083	340163745	AAEL006909	unspecified product	protein_coding_gene	NA	NA	NA	NA	NA	NA	NA	NA	NA
					NC_035108.1	340340520	340346561	AAEL024105	unspecified product	protein_coding_gene	NA	NA	NA	NA	NA	NA	NA	NA	NA
					NC_035108.1	361415182	361415836	AAEL020357	unspecified product	lnc_RNA	NA	NA	NA	NA	NA	NA	NA	NA	NA
					NC_035108.1	361723873	361730057	AAEL010745	four-jointed protein%2C putative	protein_coding_gene	NA	NA	NA	NA	NA	5573822	extracellular serine/threonine protein kinase four-jointed	aag04391	Hippo_signaling_pathway
					NC_035108.1	369773673	369846121	AAEL019833	unspecified product	protein_coding_gene	GO:0000976	F	IEA	transcription cis-regulatory region binding	Binding to a specific sequence of DNA that is part of a regulatory region that controls transcription of that section of the DNA. The transcribed region might be described as a gene, cistron, or operon.	NA	NA	NA	NA
					NC_035108.1	369773673	369846121	AAEL019833	unspecified product	protein_coding_gene	GO:0003676	F	IEA	nucleic acid binding	Binding to a nucleic acid.	NA	NA	NA	NA
					NC_035108.1	369773673	369846121	AAEL019833	unspecified product	protein_coding_gene	GO:0005634	C	IEA	nucleus	A membrane-bounded organelle of eukaryotic cells in which chromosomes are housed and replicated. In most cells, the nucleus contains all of the cell's chromosomes except the organellar chromosomes, and is the site of RNA synthesis and processing. In some species, or in specialized cell types, RNA metabolism or DNA replication may be absent.	NA	NA	NA	NA
					NC_035108.1	369773673	369846121	AAEL019833	unspecified product	protein_coding_gene	GO:0008270	F	IEA	zinc ion binding	Binding to a zinc ion (Zn).	NA	NA	NA	NA
					NC_035108.1	394672410	394673202	AAEL027571	unspecified product	protein_coding_gene	NA	NA	NA	NA	NA	NA	NA	NA	NA
					NC_035108.1	395103744	395105709	AAEL008501	unspecified product	protein_coding_gene	GO:0006508	P	IEA	proteolysis	The hydrolysis of proteins into smaller polypeptides and/or amino acids by cleavage of their peptide bonds.	5570687	uncharacterized LOC5570687	NA	NA
					NC_035108.1	395103744	395105709	AAEL008501	unspecified product	protein_coding_gene	GO:0004252	F	IEA	serine-type endopeptidase activity	Catalysis of the hydrolysis of internal, alpha-peptide bonds in a polypeptide chain by a catalytic mechanism that involves a catalytic triad consisting of a serine nucleophile that is activated by a proton relay involving an acidic residue (e.g. aspartate or glutamate) and a basic residue (usually histidine).	5570687	uncharacterized LOC5570687	NA	NA
					NC_035108.1	395103744	395105709	AAEL008501	unspecified product	protein_coding_gene	GO:0008233	F	IEA	peptidase activity	Catalysis of the hydrolysis of a peptide bond. A peptide bond is a covalent bond formed when the carbon atom from the carboxyl group of one amino acid shares electrons with the nitrogen atom from the amino group of a second amino acid.	5570687	uncharacterized LOC5570687	NA	NA
					NC_035108.1	404486482	404697103	AAEL026269	unspecified product	protein_coding_gene	GO:0000166	F	IEA	nucleotide binding	Binding to a nucleotide, any compound consisting of a nucleoside that is esterified with (ortho)phosphate or an oligophosphate at any hydroxyl group on the ribose or deoxyribose.	NA	NA	NA	NA
					NC_035108.1	404486482	404697103	AAEL026269	unspecified product	protein_coding_gene	GO:0009190	P	IEA	cyclic nucleotide biosynthetic process	The chemical reactions and pathways resulting in the formation of a cyclic nucleotide, a nucleotide in which the phosphate group is in diester linkage to two positions on the sugar residue.	NA	NA	NA	NA
					NC_035108.1	404486482	404697103	AAEL026269	unspecified product	protein_coding_gene	GO:0035556	P	IEA	intracellular signal transduction	The process in which a signal is passed on to downstream components within the cell, which become activated themselves to further propagate the signal and finally trigger a change in the function or state of the cell.	NA	NA	NA	NA
					NC_035108.1	404486482	404697103	AAEL026269	unspecified product	protein_coding_gene	GO:0016020	C	IEA	membrane	A lipid bilayer along with all the proteins and protein complexes embedded in it and attached to it.	NA	NA	NA	NA
					NC_035108.1	404486482	404697103	AAEL026269	unspecified product	protein_coding_gene	GO:0016829	F	IEA	lyase activity	Catalysis of the cleavage of C-C, C-O, C-N and other bonds by other means than by hydrolysis or oxidation, or conversely adding a group to a double bond. They differ from other enzymes in that two substrates are involved in one reaction direction, but only one in the other direction. When acting on the single substrate, a molecule is eliminated and this generates either a new double bond or a new…	NA	NA	NA	NA
					NC_035108.1	404486482	404697103	AAEL026269	unspecified product	protein_coding_gene	GO:0016849	F	IEA	phosphorus-oxygen lyase activity	Catalysis of the cleavage of a phosphorus-oxygen bond by other means than by hydrolysis or oxidation, or conversely adding a group to a double bond.	NA	NA	NA	NA
					NC_035108.1	413338188	413348859	AAEL001206	threonyl-tRNA synthetase	protein_coding_gene	GO:0004829	F	IEA	threonine-tRNA ligase activity	Catalysis of the reaction: ATP + L-threonine + tRNA(Thr) = AMP + diphosphate + L-threonyl-tRNA(Thr).	5569078	threonine--tRNA ligase, cytoplasmic	aag00970	Aminoacyl-tRNA_biosynthesis
					NC_035108.1	413338188	413348859	AAEL001206	threonyl-tRNA synthetase	protein_coding_gene	GO:0005737	C	IEA	cytoplasm	The contents of a cell excluding the plasma membrane and nucleus, but including other subcellular structures.	5569078	threonine--tRNA ligase, cytoplasmic	aag00970	Aminoacyl-tRNA_biosynthesis
					NC_035108.1	413338188	413348859	AAEL001206	threonyl-tRNA synthetase	protein_coding_gene	GO:0004812	F	IEA	aminoacyl-tRNA ligase activity	Catalysis of the formation of aminoacyl-tRNA from ATP, amino acid, and tRNA with the release of diphosphate and AMP.	5569078	threonine--tRNA ligase, cytoplasmic	aag00970	Aminoacyl-tRNA_biosynthesis
					NC_035108.1	413338188	413348859	AAEL001206	threonyl-tRNA synthetase	protein_coding_gene	GO:0043039	P	IEA	tRNA aminoacylation	The chemical reactions and pathways by which the various amino acids become bonded to their corresponding tRNAs. The most common route for synthesis of aminoacyl tRNA is by the formation of an ester bond between the 3'-hydroxyl group of the most 3' adenosine of the tRNA and the alpha carboxylic acid group of an amino acid, usually catalyzed by the cognate aminoacyl-tRNA ligase. A given aminoacyl-…	5569078	threonine--tRNA ligase, cytoplasmic	aag00970	Aminoacyl-tRNA_biosynthesis
					NC_035108.1	413338188	413348859	AAEL001206	threonyl-tRNA synthetase	protein_coding_gene	GO:0005524	F	IEA	ATP binding	Binding to ATP, adenosine 5'-triphosphate, a universally important coenzyme and enzyme regulator.	5569078	threonine--tRNA ligase, cytoplasmic	aag00970	Aminoacyl-tRNA_biosynthesis
					NC_035108.1	413338188	413348859	AAEL001206	threonyl-tRNA synthetase	protein_coding_gene	GO:0000166	F	IEA	nucleotide binding	Binding to a nucleotide, any compound consisting of a nucleoside that is esterified with (ortho)phosphate or an oligophosphate at any hydroxyl group on the ribose or deoxyribose.	5569078	threonine--tRNA ligase, cytoplasmic	aag00970	Aminoacyl-tRNA_biosynthesis
					NC_035108.1	413338188	413348859	AAEL001206	threonyl-tRNA synthetase	protein_coding_gene	GO:0006435	P	IEA	threonyl-tRNA aminoacylation	The process of coupling threonine to threonyl-tRNA, catalyzed by threonyl-tRNA synthetase. The threonyl-tRNA synthetase is a class-II synthetase. The activated amino acid is transferred to the 3'-OH group of a threonine-accetping tRNA.	5569078	threonine--tRNA ligase, cytoplasmic	aag00970	Aminoacyl-tRNA_biosynthesis
					NC_035108.1	413338188	413348859	AAEL001206	threonyl-tRNA synthetase	protein_coding_gene	GO:0006418	P	IEA	tRNA aminoacylation for protein translation	The synthesis of aminoacyl tRNA by the formation of an ester bond between the 3'-hydroxyl group of the most 3' adenosine of the tRNA and the alpha carboxylic acid group of an amino acid, to be used in ribosome-mediated polypeptide synthesis.	5569078	threonine--tRNA ligase, cytoplasmic	aag00970	Aminoacyl-tRNA_biosynthesis
					NC_035108.1	413340269	413342046	AAEL001195	juvenile hormone-inducible protein%2C putative	protein_coding_gene	NA	NA	NA	NA	NA	5569079	uncharacterized LOC5569079	NA	NA
					NC_035108.1	421541195	421544401	AAEL007237	unspecified product	protein_coding_gene	GO:0090305	P	IEA	obsolete nucleic acid phosphodiester bond hydrolysis	OBSOLETE. The nucleic acid metabolic process in which the phosphodiester bonds between nucleotides are cleaved by hydrolysis.	5568936	protein asteroid	NA	NA
					NC_035108.1	421541195	421544401	AAEL007237	unspecified product	protein_coding_gene	GO:0004518	F	IEA	nuclease activity	Catalysis of the hydrolysis of ester linkages within nucleic acids.	5568936	protein asteroid	NA	NA
					NC_035108.1	421541195	421544401	AAEL007237	unspecified product	protein_coding_gene	GO:0006281	P	IEA	DNA repair	The process of restoring DNA after damage. Genomes are subject to damage by chemical and physical agents in the environment (e.g. UV and ionizing radiations, chemical mutagens, fungal and bacterial toxins, etc.) and by free radicals or alkylating agents endogenously generated in metabolism. DNA is also damaged because of errors during its replication. A variety of different DNA repair pathways ha…	5568936	protein asteroid	NA	NA
					NC_035108.1	421547110	421552787	AAEL007230	Mediator of RNA polymerase II transcription subunit 30 (Med30)	protein_coding_gene	GO:0005634	C	IEA	nucleus	A membrane-bounded organelle of eukaryotic cells in which chromosomes are housed and replicated. In most cells, the nucleus contains all of the cell's chromosomes except the organellar chromosomes, and is the site of RNA synthesis and processing. In some species, or in specialized cell types, RNA metabolism or DNA replication may be absent.	5568934	Mediator complex subunit 30	NA	NA
					NC_035108.1	421553464	421591598	AAEL018136	unspecified product	protein_coding_gene	NA	NA	NA	NA	NA	NA	NA	NA	NA
					NC_035108.1	429563803	429646731	AAEL002235	unspecified product	protein_coding_gene	GO:0016020	C	IEA	membrane	A lipid bilayer along with all the proteins and protein complexes embedded in it and attached to it.	5573936	SUN domain-containing ossification factor	NA	NA
					NC_035108.1	462757004	462843291	AAEL006610	WD_REPEATS_REGION domain-containing protein	protein_coding_gene	NA	NA	NA	NA	NA	5568168	WD repeat-containing protein l(2)05287	aag03008	Ribosome_biogenesis_in_eukaryotes
					NC_035108.1	462801953	462830523	AAEL006602	unspecified product	protein_coding_gene	NA	NA	NA	NA	NA	5568167	uncharacterized LOC5568167	NA	NA
					NC_035109.1	157487855	157526186	AAEL010219	sugar transporter	protein_coding_gene	GO:0016020	C	IEA	membrane	A lipid bilayer along with all the proteins and protein complexes embedded in it and attached to it.	5573047	facilitated trehalose transporter Tret1	NA	NA
					NC_035109.1	157487855	157526186	AAEL010219	sugar transporter	protein_coding_gene	GO:0055085	P	IEA	transmembrane transport	The process in which a solute is transported across a lipid bilayer, from one side of a membrane to the other.	5573047	facilitated trehalose transporter Tret1	NA	NA
					NC_035109.1	157487855	157526186	AAEL010219	sugar transporter	protein_coding_gene	GO:0022857	F	IEA	transmembrane transporter activity	Enables the transfer of a substance, usually a specific substance or a group of related substances, from one side of a membrane to the other.	5573047	facilitated trehalose transporter Tret1	NA	NA
					NC_035109.1	247513711	247533146	AAEL004663	pseudouridylate synthase	protein_coding_gene	GO:0001522	P	IEA	pseudouridine synthesis	The intramolecular conversion of uridine to pseudouridine within an RNA molecule.	5565232	tRNA pseudouridine(38/39) synthase	NA	NA
					NC_035109.1	247513711	247533146	AAEL004663	pseudouridylate synthase	protein_coding_gene	GO:0009982	F	IEA	pseudouridine synthase activity	Catalysis of the reaction: a uridine in RNA = a pseudouridine in RNA. Conversion of uridine in an RNA molecule to pseudouridine by rotation of the C1'-N-1 glycosidic bond of uridine in RNA to a C1'-C5.	5565232	tRNA pseudouridine(38/39) synthase	NA	NA
					NC_035109.1	247513711	247533146	AAEL004663	pseudouridylate synthase	protein_coding_gene	GO:0003723	F	IEA	RNA binding	Binding to an RNA molecule or a portion thereof.	5565232	tRNA pseudouridine(38/39) synthase	NA	NA
					NC_035109.1	247513711	247533146	AAEL004663	pseudouridylate synthase	protein_coding_gene	GO:0009451	P	IEA	RNA modification	The covalent alteration of one or more nucleotides within an RNA molecule to produce an RNA molecule with a sequence that differs from that coded genetically.	5565232	tRNA pseudouridine(38/39) synthase	NA	NA
