# Supplementary material for: Investigating genetic differentiation between brackish and fresh water collections of the arboviral vector Aedes aegypti
Source: Parasit Vectors. 2026 Jan 27;19:91. doi: 10.1186/s13071-025-07239-3 (PMC12915009; doi:10.1186/s13071-025-07239-3)
Supplement: Supplementary file 12 [file 13071_2025_7239_MOESM12_ESM.csv]

Population_Name	Sample	Salt_Concentration (g/L)			sample	Salt_Concentration (g/L)
Gurunagar	BW01_01	8		Gurunagar	BW01_01	8	salt concentration (g/L):	salt concentration (g/L): 8
Gurunagar	BW01_01A	8		Gurunagar	BW01_01A	8	salt concentration (g/L):	salt concentration (g/L): 8
Gurunagar	BW01_01B	8		Gurunagar	BW01_01B	8	salt concentration (g/L):	salt concentration (g/L): 8
Gurunagar	BW01_02	8		Gurunagar	BW01_02	8	salt concentration (g/L):	salt concentration (g/L): 8
Gurunagar	BW01_03	8		Gurunagar	BW01_03	8	salt concentration (g/L):	salt concentration (g/L): 8
Gurunagar	BW01_05	8		Gurunagar	BW01_05	8	salt concentration (g/L):	salt concentration (g/L): 8
Gurunagar	BW02_01	8		Gurunagar	BW02_01	8	salt concentration (g/L):	salt concentration (g/L): 8
Gurunagar	BW02_02	8		Gurunagar	BW02_02	8	salt concentration (g/L):	salt concentration (g/L): 8
Gurunagar	BW02_03	8		Gurunagar	BW02_03	8	salt concentration (g/L):	salt concentration (g/L): 8
Gurunagar	BW02_04	8		Gurunagar	BW02_04	8	salt concentration (g/L):	salt concentration (g/L): 8
Gurunagar	BW02_04A	8		Gurunagar	BW02_04A	8	salt concentration (g/L):	salt concentration (g/L): 8
Gurunagar	BW02_04B	8		Gurunagar	BW02_04B	8	salt concentration (g/L):	salt concentration (g/L): 8
Gurunagar	BW02_05	8		Gurunagar	BW02_05	8	salt concentration (g/L):	salt concentration (g/L): 8
Gurunagar	BW02_05A	8		Gurunagar	BW02_05A	8	salt concentration (g/L):	salt concentration (g/L): 8
Gurunagar	BW02_05B	8		Gurunagar	BW02_05B	8	salt concentration (g/L):	salt concentration (g/L): 8
Navanthurai	BW03_01	8		Navanthurai	BW03_01	8	salt concentration (g/L):	salt concentration (g/L): 8
Navanthurai	BW03_02	8		Navanthurai	BW03_02	8	salt concentration (g/L):	salt concentration (g/L): 8
Navanthurai	BW03_03	8		Navanthurai	BW03_03	8	salt concentration (g/L):	salt concentration (g/L): 8
Navanthurai	BW03_04	8		Navanthurai	BW03_04	8	salt concentration (g/L):	salt concentration (g/L): 8
Navanthurai	BW03_05	8		Navanthurai	BW03_05	8	salt concentration (g/L):	salt concentration (g/L): 8
Navanthurai	BW04_01	8		Navanthurai	BW04_01	8	salt concentration (g/L):	salt concentration (g/L): 8
Navanthurai	BW04_02	8		Navanthurai	BW04_02	8	salt concentration (g/L):	salt concentration (g/L): 8
Navanthurai	BW04_03	8		Navanthurai	BW04_03	8	salt concentration (g/L):	salt concentration (g/L): 8
Navanthurai	BW04_04	8		Navanthurai	BW04_04	8	salt concentration (g/L):	salt concentration (g/L): 8
Navanthurai	BW04_05	8		Navanthurai	BW04_05	8	salt concentration (g/L):	salt concentration (g/L): 8
Ariyalai	BW05_02	8		Ariyalai	BW05_02	8	salt concentration (g/L):	salt concentration (g/L): 8
Ariyalai	BW05_03	8		Ariyalai	BW05_03	8	salt concentration (g/L):	salt concentration (g/L): 8
Ariyalai	BW05_04	8		Ariyalai	BW05_04	8	salt concentration (g/L):	salt concentration (g/L): 8
Ariyalai	BW05_04A	8		Ariyalai	BW05_04A	8	salt concentration (g/L):	salt concentration (g/L): 8
Ariyalai	BW05_04B	8		Ariyalai	BW05_04B	8	salt concentration (g/L):	salt concentration (g/L): 8
Ariyalai	BW05_05	8		Ariyalai	BW05_05	8	salt concentration (g/L):	salt concentration (g/L): 8
Ariyalai	BW06_01	8		Ariyalai	BW06_01	8	salt concentration (g/L):	salt concentration (g/L): 8
Ariyalai	BW06_02	8		Ariyalai	BW06_02	8	salt concentration (g/L):	salt concentration (g/L): 8
Ariyalai	BW06_03	8		Ariyalai	BW06_03	8	salt concentration (g/L):	salt concentration (g/L): 8
Ariyalai	BW06_04	8		Ariyalai	BW06_04	8	salt concentration (g/L):	salt concentration (g/L): 8
Ariyalai	BW06_05	8		Ariyalai	BW06_05	8	salt concentration (g/L):	salt concentration (g/L): 8
Gurunagar	BW07_02	6		Gurunagar	BW07_02	6	salt concentration (g/L):	salt concentration (g/L): 6
Gurunagar	BW07_05A	8		Gurunagar	BW07_05A	8	salt concentration (g/L):	salt concentration (g/L): 8
Gurunagar	BW08_02	6		Gurunagar	BW08_02	6	salt concentration (g/L):	salt concentration (g/L): 6
Ariyalai	BW09_01	4		Ariyalai	BW09_01	4	salt concentration (g/L):	salt concentration (g/L): 4
Ariyalai	BW09_02	8		Ariyalai	BW09_02	8	salt concentration (g/L):	salt concentration (g/L): 8
Ariyalai	BW09_02A	4		Ariyalai	BW09_02A	4	salt concentration (g/L):	salt concentration (g/L): 4
Ariyalai	BW09_02B	4		Ariyalai	BW09_02B	4	salt concentration (g/L):	salt concentration (g/L): 4
Ariyalai	BW09_03	4		Ariyalai	BW09_03	4	salt concentration (g/L):	salt concentration (g/L): 4
Ariyalai	BW09_05	4		Ariyalai	BW09_05	4	salt concentration (g/L):	salt concentration (g/L): 4
Mankumban	BW10_01	12		Mankumban	BW10_01	12	salt concentration (g/L):	salt concentration (g/L): 12
Mankumban	BW10_02	12		Mankumban	BW10_02	12	salt concentration (g/L):	salt concentration (g/L): 12
Mankumban	BW10_03	12		Mankumban	BW10_03	12	salt concentration (g/L):	salt concentration (g/L): 12
Mankumban	BW10_05	12		Mankumban	BW10_05	12	salt concentration (g/L):	salt concentration (g/L): 12
Jaffna	FW01_01	0		Jaffna	FW01_01	0	salt concentration (g/L):	salt concentration (g/L): 0
Jaffna	FW01_02	0		Jaffna	FW01_02	0	salt concentration (g/L):	salt concentration (g/L): 0
Jaffna	FW01_02A	0		Jaffna	FW01_02A	0	salt concentration (g/L):	salt concentration (g/L): 0
Jaffna	FW01_02B	0		Jaffna	FW01_02B	0	salt concentration (g/L):	salt concentration (g/L): 0
Jaffna	FW01_03	0		Jaffna	FW01_03	0	salt concentration (g/L):	salt concentration (g/L): 0
Jaffna	FW01_03A	0		Jaffna	FW01_03A	0	salt concentration (g/L):	salt concentration (g/L): 0
Jaffna	FW01_03B	0		Jaffna	FW01_03B	0	salt concentration (g/L):	salt concentration (g/L): 0
Jaffna	FW01_04	0		Jaffna	FW01_04	0	salt concentration (g/L):	salt concentration (g/L): 0
Jaffna	FW01_04A	0		Jaffna	FW01_04A	0	salt concentration (g/L):	salt concentration (g/L): 0
Jaffna	FW01_04B	0		Jaffna	FW01_04B	0	salt concentration (g/L):	salt concentration (g/L): 0
Jaffna	FW01_05	0		Jaffna	FW01_05	0	salt concentration (g/L):	salt concentration (g/L): 0
Jaffna	FW02_01	0		Jaffna	FW02_01	0	salt concentration (g/L):	salt concentration (g/L): 0
Jaffna	FW02_02	0		Jaffna	FW02_02	0	salt concentration (g/L):	salt concentration (g/L): 0
Jaffna	FW02_03	0		Jaffna	FW02_03	0	salt concentration (g/L):	salt concentration (g/L): 0
Jaffna	FW02_04	0		Jaffna	FW02_04	0	salt concentration (g/L):	salt concentration (g/L): 0
Jaffna	FW02_05	0		Jaffna	FW02_05	0	salt concentration (g/L):	salt concentration (g/L): 0
Nallur	FW03_01	0		Nallur	FW03_01	0	salt concentration (g/L):	salt concentration (g/L): 0
Nallur	FW03_02	0		Nallur	FW03_02	0	salt concentration (g/L):	salt concentration (g/L): 0
Nallur	FW03_03	0		Nallur	FW03_03	0	salt concentration (g/L):	salt concentration (g/L): 0
Nallur	FW03_03A	0		Nallur	FW03_03A	0	salt concentration (g/L):	salt concentration (g/L): 0
Nallur	FW03_03B	0		Nallur	FW03_03B	0	salt concentration (g/L):	salt concentration (g/L): 0
Nallur	FW03_04	0		Nallur	FW03_04	0	salt concentration (g/L):	salt concentration (g/L): 0
Nallur	FW03_05	0		Nallur	FW03_05	0	salt concentration (g/L):	salt concentration (g/L): 0
Nallur	FW04_01	0		Nallur	FW04_01	0	salt concentration (g/L):	salt concentration (g/L): 0
Nallur	FW04_02	0		Nallur	FW04_02	0	salt concentration (g/L):	salt concentration (g/L): 0
Nallur	FW04_03	0		Nallur	FW04_03	0	salt concentration (g/L):	salt concentration (g/L): 0
Nallur	FW04_04	0		Nallur	FW04_04	0	salt concentration (g/L):	salt concentration (g/L): 0
Nallur	FW04_05	0		Nallur	FW04_05	0	salt concentration (g/L):	salt concentration (g/L): 0
Kokkuvil	FW06_02	0		Kokkuvil	FW06_02	0	salt concentration (g/L):	salt concentration (g/L): 0
Kokkuvil	FW06_03	0		Kokkuvil	FW06_03	0	salt concentration (g/L):	salt concentration (g/L): 0
Kokkuvil	FW06_04	0		Kokkuvil	FW06_04	0	salt concentration (g/L):	salt concentration (g/L): 0
Kokkuvil	FW06_05	0		Kokkuvil	FW06_05	0	salt concentration (g/L):	salt concentration (g/L): 0
Inuvil	FW07_01	0		Inuvil	FW07_01	0	salt concentration (g/L):	salt concentration (g/L): 0
Inuvil	FW07_02	0		Inuvil	FW07_02	0	salt concentration (g/L):	salt concentration (g/L): 0
Inuvil	FW07_05A	0		Inuvil	FW07_05A	0	salt concentration (g/L):	salt concentration (g/L): 0
Inuvil	FW07_05B	0		Inuvil	FW07_05B	0	salt concentration (g/L):	salt concentration (g/L): 0
Uduvil	FW08_01	0		Uduvil	FW08_01	0	salt concentration (g/L):	salt concentration (g/L): 0
Uduvil	FW08_02	0		Uduvil	FW08_02	0	salt concentration (g/L):	salt concentration (g/L): 0
Uduvil	FW08_03	0		Uduvil	FW08_03	0	salt concentration (g/L):	salt concentration (g/L): 0
Uduvil	FW08_05	0		Uduvil	FW08_05	0	salt concentration (g/L):	salt concentration (g/L): 0
Kopay	FW09_01	0		Kopay	FW09_01	0	salt concentration (g/L):	salt concentration (g/L): 0
Kopay	FW09_02	0		Kopay	FW09_02	0	salt concentration (g/L):	salt concentration (g/L): 0
Kopay	FW09_03	0		Kopay	FW09_03	0	salt concentration (g/L):	salt concentration (g/L): 0
Kopay	FW09_04	0		Kopay	FW09_04	0	salt concentration (g/L):	salt concentration (g/L): 0
Kopay	FW09_05	0		Kopay	FW09_05	0	salt concentration (g/L):	salt concentration (g/L): 0
